# Supplementary material for: 4-(Dimethyl­amino)­pyridinium trans-diaqua­bis­[oxalato(2−)-κ2 O 1,O 2]chromate(III)
Source: Acta Crystallogr Sect E Struct Rep Online. 2010 Oct 13;66(Pt 11):m1410. doi: 10.1107/S1600536810040353 (PMC3009100; doi:10.1107/S1600536810040353)
Supplement: Supplementary file 1 [file e-66-m1410-sup1.cif]

##############################################################################
###                                                                        ###
###        Electronic paper (Acta Crystallographica Section E)             ###
###                                                                        ###
##############################################################################
#                                                                            #
# This CIF contains the data in a paper accepted for publication in Acta     #
# Crystallographica Section E. It conforms to the requirements of Notes      #
# for Authors for Section E, and has been peer reviewed under the auspices   #
# of the IUCr Commission on Journals.                                        #
#                                                                            #
# Full details of the Crystallographic Information File format               #
# are given in the paper "The Crystallographic Information File (CIF):       #
# a New Standard Archive File for Crystallography" by S. R. Hall, F. H.      #
# Allen and I. D. Brown [Acta Cryst. (1991), A47, 655-685].                  #
#                                                                            #
# The current version of the core CIF dictionary is obtainable from          #
# ftp://ftp.iucr.org/pub/cif_core.dic. The current version number is 2.4.    #
#                                                                            #
# Software is freely available for graphical display of the structure(s) in  #
# this CIF.  For information consult the CIF home page http://www.iucr.org/  #
# cif/home.html                                                              #
#                                                                            #
# This file may be used for bona fide research purposes within the           #
# scientific community so long as proper attribution is given to the journal # 
# article from which it was obtained.                                        #
#                                                                            #
##############################################################################
                                             
data_I
_audit_creation_method     SHELXL-97
_chemical_name_systematic
;
4-(Dimethylamino)pyridinium
<i>trans</i>-diaquabis[oxalato(2-)-\k^2^<i>O</i>^1^,<i>O</i>^2^]chromate(III)
;
_chemical_name_common     ?
_chemical_formula_moiety     'C7 H11 N2 +, C4 H4 Cr O10 -'
_chemical_formula_sum     'C11 H15 Cr N2 O10'
_chemical_formula_iupac     '(C7 H11 N2) [Cr (C2 O4)2 (H2 O)2]'
_chemical_formula_weight     387.25
_chemical_melting_point     ?
_symmetry_cell_setting     monoclinic
_symmetry_space_group_name_H-M     'C 2/c'
_symmetry_space_group_name_Hall     '-C 2yc'
loop_
    _symmetry_equiv_pos_as_xyz
    'x, y, z'
    '-x, y, -z+1/2'
    'x+1/2, y+1/2, z'
    '-x+1/2, y+1/2, -z+1/2'
    '-x, -y, -z'
    'x, -y, z-1/2'
    '-x+1/2, -y+1/2, -z'
    'x+1/2, -y+1/2, z-1/2'
_cell_length_a     11.524(4)
_cell_length_b     20.372(8)
_cell_length_c     7.355(2)
_cell_angle_alpha     90.00
_cell_angle_beta     120.626(6)
_cell_angle_gamma     90.00
_cell_volume     1485.9(9)
_cell_formula_units_Z     4
_cell_measurement_reflns_used     1857
_cell_measurement_theta_min     2.0
_cell_measurement_theta_max     28.34
_cell_measurement_temperature     293(2)
_exptl_crystal_description     Prism
_exptl_crystal_colour     dark-violet
_exptl_crystal_size_max     0.20
_exptl_crystal_size_mid     0.20
_exptl_crystal_size_min     0.10
_exptl_crystal_density_diffrn     1.731
_exptl_crystal_density_meas     ?
_exptl_crystal_density_method     'not measured'
_exptl_crystal_F_000     796
_exptl_absorpt_coefficient_mu     0.829
_exptl_absorpt_correction_type     multi-scan
_exptl_absorpt_process_details     '(SADABS; Bruker, 2004)'
_exptl_absorpt_correction_T_min     0.895
_exptl_absorpt_correction_T_max     0.910
_exptl_special_details
;
;
_diffrn_ambient_temperature     293(2)
_diffrn_radiation_type     MoK\a
_diffrn_radiation_wavelength     0.71073
_diffrn_radiation_source     'fine-focus sealed tube'
_diffrn_radiation_monochromator     graphite
_diffrn_measurement_device_type     'Bruker APEX CCD area-detector'
_diffrn_measurement_method     'integration method'
_diffrn_detector_area_resol_mean     ?
_diffrn_reflns_number     10203
_diffrn_reflns_av_R_equivalents     0.0455
_diffrn_reflns_av_sigmaI/netI     0.0262
_diffrn_reflns_theta_min     2.00
_diffrn_reflns_theta_max     28.34
_diffrn_reflns_theta_full     28.34
_diffrn_measured_fraction_theta_max     0.998
_diffrn_measured_fraction_theta_full     0.998
_diffrn_reflns_limit_h_min     -15
_diffrn_reflns_limit_h_max     15
_diffrn_reflns_limit_k_min     -27
_diffrn_reflns_limit_k_max     27
_diffrn_reflns_limit_l_min     -9
_diffrn_reflns_limit_l_max     9
_diffrn_standards_number     ?
_diffrn_standards_interval_count     ?
_diffrn_standards_interval_time     ?
_diffrn_standards_decay_%     ?
_refine_special_details
;
Refinement of <i>F</i>^2^ against ALL reflections. The weighted <i>R</i>-factor
<i>wR</i> and goodness of fit <i>S</i> are based on <i>F</i>^2^, conventional
<i>R</i>-factors <i>R</i> are based on <i>F</i>, with <i>F</i> set to zero for
negative <i>F</i>^2^. The threshold expression of <i>F</i>^2^ >
\s(<i>F</i>^2^) is used only for calculating <i>R</i>-factors(gt) <i>etc</i>.
and is not relevant to the choice of reflections for refinement.
<i>R</i>-factors based on <i>F</i>^2^ are statistically about twice as large
as those based on <i>F</i>, and <i>R</i>- factors based on ALL data will be
even larger.
;
_reflns_number_total     1857
_reflns_number_gt     1739
_reflns_threshold_expression     I>2sigma(I)
_refine_ls_structure_factor_coef     Fsqd
_refine_ls_matrix_type     full
_refine_ls_R_factor_all     0.0363
_refine_ls_R_factor_gt     0.0333
_refine_ls_wR_factor_gt     0.0819
_refine_ls_wR_factor_ref     0.0889
_refine_ls_goodness_of_fit_ref     1.157
_refine_ls_restrained_S_all     1.159
_refine_ls_number_reflns     1857
_refine_ls_number_parameters     127
_refine_ls_number_restraints     2
_refine_ls_hydrogen_treatment     mixed
_refine_ls_weighting_scheme     calc
_refine_ls_weighting_details
         'calc w=1/[\s^2^(Fo^2^)+(0.0395P)^2^+1.1284P] where P=(Fo^2^+2Fc^2^)/3'
_atom_sites_solution_hydrogens     geom
_atom_sites_solution_primary     direct
_atom_sites_solution_secondary     difmap
_refine_ls_shift/su_max     0.000
_refine_ls_shift/su_mean     0.000
_refine_diff_density_max     0.365
_refine_diff_density_min     -0.378
_refine_ls_extinction_method     'SHELXL97 (Sheldrick, 2008)'
_refine_ls_extinction_coef     0.0065(6)
_refine_ls_extinction_expression
                                  'Fc^*^=kFc[1+0.001xFc^2^\l^3^/sin(2\q)]^-1/4^'
loop_
    _atom_type_symbol
    _atom_type_description
    _atom_type_scat_dispersion_real
    _atom_type_scat_dispersion_imag
    _atom_type_scat_source
    'C' 'C' 0.0033 0.0016
                         'International Tables Vol C Tables 4.2.6.8 and 6.1.1.4'
    'H' 'H' 0.0000 0.0000
                         'International Tables Vol C Tables 4.2.6.8 and 6.1.1.4'
    'Cr' 'Cr' 0.3209 0.6236
                         'International Tables Vol C Tables 4.2.6.8 and 6.1.1.4'
    'N' 'N' 0.0061 0.0033
                         'International Tables Vol C Tables 4.2.6.8 and 6.1.1.4'
    'O' 'O' 0.0106 0.0060
                         'International Tables Vol C Tables 4.2.6.8 and 6.1.1.4'
_computing_data_collection     'SMART (Bruker, 2004)'
_computing_cell_refinement     'SAINT (Bruker, 2004)'
_computing_data_reduction     'SAINT (Bruker, 2004)'
_computing_structure_solution     'SHELXS97 (Sheldrick, 2008)'
_computing_structure_refinement     'SHELXL97 (Sheldrick, 2008)'
_computing_molecular_graphics     'DIAMOND (Brandenburg, 2010)'
_computing_publication_material     'WinGX (Farrugia, 1999)'
loop_
    _atom_site_type_symbol
    _atom_site_label
    _atom_site_fract_x
    _atom_site_fract_y
    _atom_site_fract_z
    _atom_site_U_iso_or_equiv
    _atom_site_adp_type
    _atom_site_calc_flag
    _atom_site_refinement_flags
    _atom_site_occupancy
    _atom_site_disorder_assembly
    _atom_site_disorder_group
    Cr Cr1 0.0000 0.148676(17) 0.2500 0.02141(14) Uani d S 1 . .
    O O1 0.10432(13) 0.15066(6) 0.5670(2) 0.0278(3) Uani d D 1 . .
    H H1A 0.1841(11) 0.1603(11) 0.618(4) 0.038(6) Uiso d D 1 . .
    H H1B 0.097(2) 0.1194(8) 0.626(3) 0.039(6) Uiso d D 1 . .
    O O2 0.11598(12) 0.22143(6) 0.2606(2) 0.0273(3) Uani d . 1 . .
    O O3 0.10971(12) 0.07688(6) 0.2448(2) 0.0275(3) Uani d . 1 . .
    O O4 0.12757(13) 0.33040(6) 0.2756(2) 0.0324(3) Uani d . 1 . .
    O O5 0.11585(14) -0.03196(7) 0.2324(2) 0.0394(4) Uani d . 1 . .
    C C1 0.06468(17) 0.01913(8) 0.2430(3) 0.0259(4) Uani d . 1 . .
    C C2 0.07080(16) 0.27821(8) 0.2608(3) 0.0236(3) Uani d . 1 . .
    N N11 0.5000 0.15711(11) 0.2500 0.0374(5) Uani d S 1 . .
    N N12 0.5000 -0.04417(12) 0.2500 0.0393(6) Uani d S 1 . .
    H H12 0.5000 -0.0864 0.2500 0.096(17) Uiso calc SR 1 . .
    C C11 0.3808(3) 0.19340(12) 0.2074(5) 0.0594(7) Uani d . 1 . .
    H H11C 0.3998 0.2396 0.2191 0.121(15) Uiso calc R 1 . .
    H H11D 0.3548 0.1811 0.3077 0.088(11) Uiso calc R 1 . .
    H H11E 0.3087 0.1836 0.0671 0.077(10) Uiso calc R 1 . .
    C C12 0.5000 0.09124(12) 0.2500 0.0263(5) Uani d S 1 . .
    C C13 0.38704(18) 0.05453(10) 0.2186(3) 0.0341(4) Uani d . 1 . .
    H H13 0.3097 0.0760 0.1967 0.049(7) Uiso calc R 1 . .
    C C14 0.3915(2) -0.01145(10) 0.2204(3) 0.0394(5) Uani d . 1 . .
    H H14 0.3167 -0.0349 0.2005 0.070(9) Uiso calc R 1 . .
loop_
    _atom_site_aniso_label
    _atom_site_aniso_U_11
    _atom_site_aniso_U_22
    _atom_site_aniso_U_33
    _atom_site_aniso_U_12
    _atom_site_aniso_U_13
    _atom_site_aniso_U_23
    Cr1 0.0191(2) 0.0153(2) 0.0318(2) 0.000 0.01434(16) 0.000
    O1 0.0272(7) 0.0222(6) 0.0332(7) -0.0025(5) 0.0147(6) 0.0010(5)
    O2 0.0237(6) 0.0200(6) 0.0417(7) -0.0003(4) 0.0192(6) 0.0007(5)
    O3 0.0236(6) 0.0222(6) 0.0400(7) 0.0021(5) 0.0186(5) -0.0004(5)
    O4 0.0275(6) 0.0205(6) 0.0477(8) -0.0031(5) 0.0180(6) 0.0019(5)
    O5 0.0379(8) 0.0254(7) 0.0459(8) 0.0093(5) 0.0148(6) -0.0056(6)
    C1 0.0242(8) 0.0219(8) 0.0252(8) 0.0029(6) 0.0080(7) -0.0011(6)
    C2 0.0216(8) 0.0216(8) 0.0258(8) 0.0007(6) 0.0110(6) 0.0014(6)
    N11 0.0452(14) 0.0244(11) 0.0443(14) 0.000 0.0240(12) 0.000
    N12 0.0497(15) 0.0244(12) 0.0397(13) 0.000 0.0198(11) 0.000
    C11 0.0716(18) 0.0393(13) 0.0646(16) 0.0220(12) 0.0327(15) -0.0016(11)
    C12 0.0265(12) 0.0271(12) 0.0259(11) 0.000 0.0138(10) 0.000
    C13 0.0248(9) 0.0395(10) 0.0398(10) -0.0006(7) 0.0178(8) -0.0021(8)
    C14 0.0376(11) 0.0398(11) 0.0399(11) -0.0139(8) 0.0190(9) -0.0035(8)
_geom_special_details
;
All e.s.d.'s (except the e.s.d. in the dihedral angle between two l.s. planes)
are estimated using the full covariance matrix. The cell e.s.d.'s are taken
into account individually in the estimation of e.s.d.'s in distances, angles
and torsion angles; correlations between e.s.d.'s in cell parameters are only
used when they are defined by crystal symmetry. An approximate (isotropic)
treatment of cell e.s.d.'s is used for estimating e.s.d.'s involving l.s.
planes.
;
loop_
    _geom_bond_atom_site_label_1
    _geom_bond_atom_site_label_2
    _geom_bond_site_symmetry_2
    _geom_bond_distance
    _geom_bond_publ_flag
    Cr1 O3 2 1.9466(13) ?
    Cr1 O3 . 1.9466(13) ?
    Cr1 O2 . 1.9706(13) ?
    Cr1 O2 2 1.9706(13) ?
    Cr1 O1 2 2.0067(14) ?
    Cr1 O1 . 2.0067(14) ?
    O1 H1A . 0.821(10) ?
    O1 H1B . 0.802(10) ?
    O2 C2 . 1.269(2) ?
    O3 C1 . 1.283(2) ?
    O4 C2 . 1.224(2) ?
    O5 C1 . 1.218(2) ?
    C1 C1 2 1.546(4) ?
    C2 C2 2 1.557(3) ?
    N11 C12 . 1.342(3) ?
    N11 C11 2_655 1.447(3) ?
    N11 C11 . 1.447(3) ?
    N12 C14 2_655 1.333(3) ?
    N12 C14 . 1.333(3) ?
    N12 H12 . 0.8600 ?
    C11 H11C . 0.9600 ?
    C11 H11D . 0.9600 ?
    C11 H11E . 0.9600 ?
    C12 C13 . 1.414(2) ?
    C12 C13 2_655 1.414(2) ?
    C13 C14 . 1.345(3) ?
    C13 H13 . 0.9300 ?
    C14 H14 . 0.9300 ?
loop_
    _geom_angle_atom_site_label_1
    _geom_angle_atom_site_label_2
    _geom_angle_atom_site_label_3
    _geom_angle_site_symmetry_1
    _geom_angle_site_symmetry_3
    _geom_angle
    _geom_angle_publ_flag
    O3 Cr1 O3 2 . 82.57(8) ?
    O3 Cr1 O2 2 . 177.08(5) ?
    O3 Cr1 O2 . . 97.57(6) ?
    O3 Cr1 O2 2 2 97.57(6) ?
    O3 Cr1 O2 . 2 177.08(5) ?
    O2 Cr1 O2 . 2 82.45(7) ?
    O3 Cr1 O1 2 2 91.57(5) ?
    O3 Cr1 O1 . 2 90.16(5) ?
    O2 Cr1 O1 . 2 91.35(5) ?
    O2 Cr1 O1 2 2 86.91(5) ?
    O3 Cr1 O1 2 . 90.16(5) ?
    O3 Cr1 O1 . . 91.57(5) ?
    O2 Cr1 O1 . . 86.91(5) ?
    O2 Cr1 O1 2 . 91.35(5) ?
    O1 Cr1 O1 2 . 177.70(7) ?
    Cr1 O1 H1A . . 114.1(17) ?
    Cr1 O1 H1B . . 116.7(17) ?
    H1A O1 H1B . . 110(2) ?
    C2 O2 Cr1 . . 114.53(11) ?
    C1 O3 Cr1 . . 115.20(11) ?
    O5 C1 O3 . . 125.28(17) ?
    O5 C1 C1 . 2 121.26(11) ?
    O3 C1 C1 . 2 113.46(9) ?
    O4 C2 O2 . . 126.23(15) ?
    O4 C2 C2 . 2 119.61(10) ?
    O2 C2 C2 . 2 114.16(9) ?
    C12 N11 C11 . 2_655 120.73(15) ?
    C12 N11 C11 . . 120.73(15) ?
    C11 N11 C11 2_655 . 118.5(3) ?
    C14 N12 C14 2_655 . 120.0(3) ?
    C14 N12 H12 2_655 . 120.0 ?
    C14 N12 H12 . . 120.0 ?
    N11 C11 H11C . . 109.5 ?
    N11 C11 H11D . . 109.5 ?
    H11C C11 H11D . . 109.5 ?
    N11 C11 H11E . . 109.5 ?
    H11C C11 H11E . . 109.5 ?
    H11D C11 H11E . . 109.5 ?
    N11 C12 C13 . . 121.92(12) ?
    N11 C12 C13 . 2_655 121.92(12) ?
    C13 C12 C13 . 2_655 116.2(2) ?
    C14 C13 C12 . . 119.97(19) ?
    C14 C13 H13 . . 120.0 ?
    C12 C13 H13 . . 120.0 ?
    N12 C14 C13 . . 121.95(19) ?
    N12 C14 H14 . . 119.0 ?
    C13 C14 H14 . . 119.0 ?
loop_
    _geom_torsion_atom_site_label_1
    _geom_torsion_atom_site_label_2
    _geom_torsion_atom_site_label_3
    _geom_torsion_atom_site_label_4
    _geom_torsion_site_symmetry_1
    _geom_torsion_site_symmetry_2
    _geom_torsion_site_symmetry_3
    _geom_torsion_site_symmetry_4
    _geom_torsion
    _geom_torsion_publ_flag
    O3 Cr1 O2 C2 2 . . . -89.0(10) ?
    O3 Cr1 O2 C2 . . . . 178.46(12) ?
    O2 Cr1 O2 C2 2 . . . 1.40(9) ?
    O1 Cr1 O2 C2 2 . . . 88.11(12) ?
    O1 Cr1 O2 C2 . . . . -90.37(12) ?
    O3 Cr1 O3 C1 2 . . . 1.22(9) ?
    O2 Cr1 O3 C1 . . . . 178.27(12) ?
    O2 Cr1 O3 C1 2 . . . -91.7(10) ?
    O1 Cr1 O3 C1 2 . . . -90.34(12) ?
    O1 Cr1 O3 C1 . . . . 91.18(12) ?
    Cr1 O3 C1 O5 . . . . 177.34(15) ?
    Cr1 O3 C1 C1 . . . 2 -3.0(2) ?
    Cr1 O2 C2 O4 . . . . 176.72(14) ?
    Cr1 O2 C2 C2 . . . 2 -3.4(2) ?
    C11 N11 C12 C13 2_655 . . . 177.00(16) ?
    C11 N11 C12 C13 . . . . -3.00(16) ?
    C11 N11 C12 C13 2_655 . . 2_655 -3.00(16) ?
    C11 N11 C12 C13 . . . 2_655 177.00(16) ?
    N11 C12 C13 C14 . . . . -179.79(14) ?
    C13 C12 C13 C14 2_655 . . . 0.21(14) ?
    C14 N12 C14 C13 2_655 . . . 0.22(15) ?
    C12 C13 C14 N12 . . . . -0.4(3) ?
loop_
    _geom_hbond_atom_site_label_D
    _geom_hbond_atom_site_label_H
    _geom_hbond_atom_site_label_A
    _geom_hbond_site_symmetry_A
    _geom_hbond_distance_DH
    _geom_hbond_distance_HA
    _geom_hbond_distance_DA
    _geom_hbond_angle_DHA
    O1 H1A O4 7_556 0.821(10) 1.905(11) 2.719(2) 171(2)
    O1 H1B O5 6_556 0.802(10) 1.912(12) 2.680(2) 160(2)
    N12 H12 O4 4_545 0.86 2.19 2.906(3) 140.8
    N12 H12 O4 3_545 0.86 2.19 2.906(3) 140.8
data_global
_journal_date_recd_electronic     2010-09-28
_journal_date_accepted     2010-10-08
_journal_name_full     'Acta Crystallographica, Section E'
_journal_year     2010
_journal_volume     66
_journal_issue     11
_journal_page_first     m1410
_journal_page_last     m1410
_journal_paper_category     QM
_journal_coeditor_code     BX2312
_publ_contact_author_name     'Dr. Nenwa, Justin'
_publ_contact_author_address
;
Department of Inorganic Chemistry, University of
Yaounde I, POB 812 Yaounde, Cameroon
;
_publ_contact_author_email     'jnenwa@yahoo.fr'
_publ_contact_author_fax     '0023772221873'
_publ_contact_author_phone     '0023775381414'
_publ_section_title
;
4-(Dimethylamino)pyridinium
<i>trans</i>-diaquabis[oxalato(2-)-\k^2^<i>O</i>^1^,<i>O</i>^2^]chromate(III)
;
loop_
    _publ_author_name
    _publ_author_address
    'Nenwa, Justin'
;
Department of Inorganic Chemistry
University of Yaounde I
POB 812 Yaounde
Cameroon
;
    'Belombe, Michel M.'
;
Department of Inorganic Chemistry
University of Yaounde I
POB 812 Yaounde
Cameroon
;
    'Ngoune, Jean'
;
Department of Chemistry, University of Dschang, POB 67, Dschang, Cameroon
;
    'Fokwa, Boniface P. T.'
;
Institut f\"ur Anorganische Chemie
RWTH Aachen
D-52056 Aachen
Germany
;
_publ_section_synopsis     .
