# Supplementary material for: 4-(Dimethyl­amino)­pyridinium trans-diaqua­bis­[oxalato(2−)-κ2 O 1,O 2]chromate(III)
Source: Acta Crystallogr Sect E Struct Rep Online. 2010 Oct 13;66(Pt 11):m1410. doi: 10.1107/S1600536810040353 (PMC3009100; doi:10.1107/S1600536810040353)
Supplement: Supplementary file 2 [file e-66-m1410-Isup2.hkl]

#
# h,k,l, Fc-squared, Fo-squared, sigma(Fo-squared) and status flag
#
data_I
_shelx_title ' boni93C2 in C2                   C2/c'
_shelx_refln_list_code          4
_shelx_F_calc_maximum      440.66
_exptl_crystal_F_000       795.87
_reflns_d_resolution_high  0.7486
 
loop_
 _symmetry_equiv_pos_as_xyz
 'x, y, z'
 '-x, y, -z+1/2'
 'x+1/2, y+1/2, z'
 '-x+1/2, y+1/2, -z+1/2'
 '-x, -y, -z'
 'x, -y, z-1/2'
 '-x+1/2, -y+1/2, -z'
 'x+1/2, -y+1/2, z-1/2'
 
_cell_length_a    11.5240
_cell_length_b    20.3720
_cell_length_c     7.3550
_cell_angle_alpha  90.000
_cell_angle_beta  120.626
_cell_angle_gamma  90.000
 
_shelx_F_squared_multiplier     1.000
 
loop_
 _refln_index_h
 _refln_index_k
 _refln_index_l
 _refln_F_squared_calc
 _refln_F_squared_meas
 _refln_F_squared_sigma
 _refln_observed_status
   2   0   0    61585.87    46933.15   1532.61 o
   4   0   0    27051.54    29266.14    771.46 o
   6   0   0      146.59      201.98     10.89 o
   8   0   0    14273.22    14628.72    383.41 o
  10   0   0     5403.20     5318.31    146.37 o
  12   0   0       30.23       41.21     11.53 o
   1   1   0     2424.41     2106.65    167.03 o
   3   1   0      117.83       85.73      3.80 o
   5   1   0     1067.84     1215.73     23.14 o
   7   1   0       16.90       23.93      4.32 o
   9   1   0      205.23      217.04      9.87 o
  11   1   0      144.36      189.02     16.90 o
  13   1   0       31.42       55.69      9.58 o
   0   2   0      258.38        1.67      1.03 o
   2   2   0       58.26       53.10      2.48 o
   4   2   0      129.78      128.14      5.00 o
   6   2   0      403.30      383.09     10.07 o
   8   2   0       36.43       48.80      5.72 o
  10   2   0        4.60        7.77      4.88 o
  12   2   0       39.21       60.24      9.81 o
   1   3   0      671.19      546.10     11.79 o
   3   3   0     4918.08     5007.55     64.04 o
   5   3   0     2719.57     2432.58     39.41 o
   7   3   0     1184.58     1130.84     19.45 o
   9   3   0     2377.35     2237.03     43.10 o
  11   3   0     1372.17     1366.97     43.96 o
  13   3   0       43.19       47.12      9.87 o
   0   4   0      154.53      181.35      7.63 o
   2   4   0     1754.52     1721.12     26.73 o
   4   4   0     9062.87     9665.50    133.10 o
   6   4   0     5554.98     5828.32    114.83 o
   8   4   0     1813.84     1838.55     43.51 o
  10   4   0      868.99      894.81     24.32 o
  12   4   0      436.20      471.40     24.70 o
   1   5   0     1980.69     2100.02     33.74 o
   3   5   0     1379.82     1546.96     21.79 o
   5   5   0      909.02     1030.43     17.05 o
   7   5   0       10.30       15.50      3.77 o
   9   5   0       74.29       73.16      7.54 o
  11   5   0        2.31        3.45      3.40 o
  13   5   0        1.48        8.92      5.95 o
   0   6   0    20434.93    20547.99    579.18 o
   2   6   0     3536.10     3507.34     57.34 o
   4   6   0       93.67       86.71      4.76 o
   6   6   0     1421.52     1303.36     52.72 o
   8   6   0     1343.74     1314.06     28.60 o
  10   6   0      231.29      232.74     13.80 o
  12   6   0      101.17      113.33     13.67 o
   1   7   0     8860.89     8578.23    119.58 o
   3   7   0     8743.70     9172.54    152.58 o
   5   7   0     3823.74     3986.38     54.13 o
   7   7   0       93.84       90.84      6.35 o
   9   7   0       54.13       58.38      7.85 o
  11   7   0      734.62      790.68     27.11 o
   0   8   0     1704.14     2180.53     33.36 o
   2   8   0      838.43      829.25     18.17 o
   4   8   0     3093.54     3358.34     44.52 o
   6   8   0       41.20       38.92      4.50 o
   8   8   0      249.58      232.33     12.32 o
  10   8   0        0.35        5.84      3.96 o
  12   8   0      191.29      214.91     29.45 o
   1   9   0        2.94        3.88      2.02 o
   3   9   0     2487.96     2735.71     44.63 o
   5   9   0      401.07      365.99     10.15 o
   7   9   0      260.21      259.29     11.58 o
   9   9   0        4.27       11.56      4.19 o
  11   9   0      616.71      645.34     28.25 o
   0  10   0    10895.02    11703.29    290.78 o
   2  10   0     5392.50     5484.18     85.79 o
   4  10   0     1503.69     1527.54     41.80 o
   6  10   0     1628.64     1626.33     30.76 o
   8  10   0     2327.61     2353.31     65.33 o
  10  10   0     1394.49     1375.22     52.93 o
  12  10   0      278.09      257.00     32.13 o
   1  11   0     5344.09     5254.70     60.46 o
   3  11   0      241.25      287.89      8.70 o
   5  11   0        7.34       15.43      3.37 o
   7  11   0     2542.67     2578.34     58.40 o
   9  11   0     1854.95     1804.27     45.74 o
  11  11   0       86.13       90.43     12.75 o
   0  12   0     1132.31     1184.59     29.41 o
   2  12   0      100.01      106.76      6.17 o
   4  12   0        0.26        1.98      2.28 o
   6  12   0      283.96      278.13     10.73 o
   8  12   0      361.73      323.71     19.80 o
  10  12   0       53.61       56.44     10.81 o
   1  13   0     4937.42     4926.09     63.34 o
   3  13   0      294.93      254.46      8.93 o
   5  13   0       74.50       88.58      6.37 o
   7  13   0     1183.49     1196.86     35.34 o
   9  13   0     1709.21     1621.40     45.05 o
  11  13   0      434.10      433.91     25.14 o
   0  14   0     4729.66     5079.80     99.91 o
   2  14   0     2711.86     2834.15     61.56 o
   4  14   0      214.65      209.17      8.61 o
   6  14   0       11.30       10.84      4.51 o
   8  14   0      551.48      544.59     25.85 o
  10  14   0      953.99      967.72     36.68 o
   1  15   0       77.24      102.52      6.86 o
   3  15   0      554.04      514.16     17.48 o
   5  15   0      594.58      580.97     18.07 o
   7  15   0       84.34       74.85     11.99 o
   9  15   0        1.55       13.00      6.36 o
  11  15   0       11.13       19.44      6.90 o
   0  16   0     9278.88     9838.70    183.42 o
   2  16   0     3472.75     3606.13     53.92 o
   4  16   0      102.71      114.16      9.44 o
   6  16   0      101.82      115.35     11.39 o
   8  16   0      740.12      685.66     29.71 o
  10  16   0      648.90      673.27     31.55 o
   1  17   0     6038.15     6144.61     71.21 o
   3  17   0        3.61        7.03      3.55 o
   5  17   0      158.61      152.81     11.06 o
   7  17   0      916.14      896.15     33.49 o
   9  17   0     1269.81     1236.81     42.09 o
   0  18   0       32.98       50.06      8.10 o
   2  18   0      190.28      219.17     10.97 o
   4  18   0      422.83      416.13     16.40 o
   6  18   0      144.06      129.73     15.12 o
   8  18   0       37.81       46.12      9.49 o
   1  19   0      168.27      152.51      9.58 o
   3  19   0      207.95      205.08     12.81 o
   5  19   0      624.95      600.02     23.05 o
   7  19   0       47.16       49.90     10.05 o
   9  19   0        1.41        9.90      5.74 o
   0  20   0       36.30       34.97      8.52 o
   2  20   0      939.34      925.38     24.47 o
   4  20   0     2829.82     2795.76     65.59 o
   6  20   0     1420.69     1344.66     45.62 o
   8  20   0      508.71      515.12     27.41 o
   1  21   0       11.97       27.86      6.40 o
   3  21   0      438.45      436.60     17.56 o
   5  21   0      541.71      482.56     21.15 o
   7  21   0       91.08       90.89     13.19 o
   0  22   0       20.62       25.62     10.16 o
   2  22   0       11.22       15.88      5.29 o
   4  22   0        0.52       10.17      4.30 o
   6  22   0       19.47       33.12      7.94 o
   1  23   0     1593.30     1521.93     44.31 o
   3  23   0      611.38      681.44     25.32 o
   5  23   0      242.16      303.43     25.98 o
   7  23   0      157.17      169.26     20.20 o
   0  24   0      762.98      801.87     50.26 o
   2  24   0      581.78      621.05     28.17 o
   4  24   0      216.91      216.73     18.62 o
   6  24   0       37.11       40.59      9.93 o
   1  25   0       53.64       58.75     10.00 o
   3  25   0       88.66       94.40     15.15 o
   5  25   0      124.81      137.75     25.44 o
   0  26   0      471.52      397.37     33.14 o
   2  26   0      253.71      249.44     20.82 o
   1  27   0     1277.86     1329.94     45.70 o
 -13   1   1      199.87      224.51     19.10 o
 -11   1   1      286.39      331.81     15.66 o
  -9   1   1      908.42      903.29     23.67 o
  -7   1   1      310.31      270.41      8.50 o
  -5   1   1      177.20      232.99      6.28 o
  -3   1   1     4934.39     4546.07     74.80 o
  -1   1   1    21255.02    22249.94    595.57 o
   1   1   1     6671.15     6959.42     96.56 o
   3   1   1       73.13      147.64      5.01 o
   5   1   1        8.43        5.21      2.79 o
   7   1   1     1586.21     1583.74     23.73 o
   9   1   1      667.72      737.01     23.44 o
  11   1   1       21.54       35.47      7.72 o
 -12   2   1     1080.52     1089.32     32.11 o
 -10   2   1     2352.97     2325.34     37.79 o
  -8   2   1     1449.77     1394.53     28.51 o
  -6   2   1     1722.26     1581.24     27.46 o
  -4   2   1     9043.35     9432.51    114.45 o
  -2   2   1    28876.69    28424.34    507.14 o
   0   2   1    15751.81    15935.80    329.27 o
   2   2   1     1988.36     1985.29     23.81 o
   4   2   1     2811.19     2772.33     29.74 o
   6   2   1     3455.06     3447.85     65.06 o
   8   2   1     2661.45     2726.69     60.09 o
  10   2   1      939.56      952.97     33.83 o
  12   2   1      139.91      157.35     17.05 o
 -13   3   1       92.43      102.17     12.88 o
 -11   3   1      131.49      130.13     11.07 o
  -9   3   1        0.40        1.91      3.44 o
  -7   3   1       29.57       42.34      4.16 o
  -5   3   1     1959.52     1883.06     31.77 o
  -3   3   1     3159.01     3256.43     35.40 o
  -1   3   1       84.90      108.76      2.41 o
   1   3   1      663.66      737.40      9.89 o
   3   3   1      825.26      776.64     16.22 o
   5   3   1     1308.10     1326.31     19.54 o
   7   3   1      144.75      165.69      8.43 o
   9   3   1        4.08        2.86      4.67 o
  11   3   1       31.14       39.57      7.99 o
 -12   4   1      410.43      391.82     19.16 o
 -10   4   1      336.69      313.56     12.85 o
  -8   4   1      485.52      477.95     14.03 o
  -6   4   1     3344.13     3592.81     63.77 o
  -4   4   1     7676.29     7943.41     85.07 o
  -2   4   1     4701.88     4742.15     77.80 o
   0   4   1       63.41       52.93      3.04 o
   2   4   1      244.89      207.78      5.36 o
   4   4   1     3336.71     3219.85     41.39 o
   6   4   1     2626.12     2686.29     35.38 o
   8   4   1      848.17      856.45     20.33 o
  10   4   1      192.31      200.46     14.88 o
  12   4   1       61.44       66.37     11.28 o
 -13   5   1      264.69      280.01     25.59 o
 -11   5   1      403.87      396.01     18.64 o
  -9   5   1     1067.42     1047.65     38.84 o
  -7   5   1     2097.52     1980.95     47.73 o
  -5   5   1     2184.78     1767.91     24.46 o
  -3   5   1     4120.69     3975.94     72.26 o
  -1   5   1     1801.84     2003.97     16.50 o
   1   5   1      466.74      461.32      8.84 o
   3   5   1      120.89      221.26      6.34 o
   5   5   1     2523.94     2345.37     31.60 o
   7   5   1     4598.19     4678.33     78.79 o
   9   5   1     1031.71     1029.95     27.00 o
  11   5   1       14.69       18.79      5.49 o
 -12   6   1      860.87      889.64     33.56 o
 -10   6   1      172.87      166.37     10.52 o
  -8   6   1       80.52       76.54      7.10 o
  -6   6   1     3047.56     3391.22     43.50 o
  -4   6   1    12769.64    14109.01    146.76 o
  -2   6   1     6890.49     6982.86    121.34 o
   0   6   1      658.03      597.05     12.06 o
   2   6   1     2434.49     2554.31     39.70 o
   4   6   1     4876.03     5382.54     86.03 o
   6   6   1     1972.17     2030.68     44.01 o
   8   6   1      284.03      299.13     12.50 o
  10   6   1      174.35      192.12     14.81 o
  12   6   1      323.21      337.35     27.49 o
 -13   7   1      320.86      353.44     22.46 o
 -11   7   1       50.47       63.57     10.51 o
  -9   7   1       93.88       79.70      7.53 o
  -7   7   1       12.71       23.95      3.15 o
  -5   7   1     2739.49     3113.94     53.25 o
  -3   7   1     5086.45     5668.15    120.43 o
  -1   7   1      170.83      145.41      4.66 o
   1   7   1       38.48       58.50      3.08 o
   3   7   1     1479.55     1510.09     35.94 o
   5   7   1     2144.98     2271.34     49.70 o
   7   7   1      171.62      182.76     10.02 o
   9   7   1       34.02       38.75      6.46 o
  11   7   1        1.77        1.23      5.93 o
 -12   8   1     2180.56     2350.27     55.98 o
 -10   8   1       20.30       15.59      5.04 o
  -8   8   1     2433.77     2423.67     57.38 o
  -6   8   1     1593.33     1652.29     37.52 o
  -4   8   1    32964.49    36302.70    829.34 o
  -2   8   1     9545.24     9631.63    187.48 o
   0   8   1     4607.76     5982.18     83.36 o
   2   8   1     1289.38     1259.44     23.34 o
   4   8   1    14856.15    15790.57    290.03 o
   6   8   1     2128.41     2005.57     47.64 o
   8   8   1      337.99      335.82     14.89 o
  10   8   1       20.43       23.52      7.64 o
 -13   9   1     1108.96     1111.97     40.23 o
 -11   9   1      904.99      890.24     28.72 o
  -9   9   1        3.96        9.34      3.15 o
  -7   9   1       33.27       28.92      4.89 o
  -5   9   1     6421.37     6710.52    127.56 o
  -3   9   1    14380.20    15713.07    241.39 o
  -1   9   1     4775.70     4686.28     58.12 o
   1   9   1      189.43      139.14      5.18 o
   3   9   1     3037.09     3128.19     69.99 o
   5   9   1     5327.15     5434.27    120.59 o
   7   9   1      935.46      874.99     22.66 o
   9   9   1       41.01       44.04      8.05 o
  11   9   1      135.98      158.04     19.26 o
 -12  10   1       46.08       42.16      8.56 o
 -10  10   1      177.05      145.68     13.08 o
  -8  10   1       13.02       12.79      4.30 o
  -6  10   1       40.88       39.40      4.18 o
  -4  10   1      142.51      111.49      5.50 o
  -2  10   1      148.16      138.71      5.75 o
   0  10   1     1562.63     1697.99     23.32 o
   2  10   1      269.71      284.67      7.97 o
   4  10   1       68.54       81.21      5.49 o
   6  10   1      224.54      246.00     10.67 o
   8  10   1       19.21       13.68      5.65 o
  10  10   1      225.08      231.27     18.95 o
 -11  11   1      143.91      169.16     14.49 o
  -9  11   1     1198.82     1288.84     38.42 o
  -7  11   1     1816.96     1910.75     37.62 o
  -5  11   1      138.50      102.78      5.69 o
  -3  11   1      315.80      224.32      7.47 o
  -1  11   1     2280.28     2007.39     31.66 o
   1  11   1      433.50      327.53      8.56 o
   3  11   1      121.98      174.81      7.12 o
   5  11   1      290.24      284.15      9.66 o
   7  11   1     2366.11     2403.14     72.61 o
   9  11   1      907.11      939.89     29.89 o
  11  11   1       19.69       35.12     10.18 o
 -12  12   1      107.74       99.18     16.30 o
 -10  12   1     2152.72     2063.12     43.81 o
  -8  12   1     4027.13     4032.85     84.82 o
  -6  12   1      946.30      882.25     21.38 o
  -4  12   1      154.34      106.91      5.76 o
  -2  12   1     4022.67     4063.95     49.91 o
   0  12   1     6702.36     7224.23    105.35 o
   2  12   1      282.44      230.42      7.90 o
   4  12   1       26.88       45.01      4.60 o
   6  12   1     1933.14     1905.90     33.34 o
   8  12   1     4280.97     4272.21    140.70 o
  10  12   1      969.04      886.19     34.75 o
 -11  13   1      198.81      231.48     19.86 o
  -9  13   1      111.49      118.63     12.16 o
  -7  13   1      514.46      521.19     17.66 o
  -5  13   1     2010.54     1921.01     59.99 o
  -3  13   1     1430.34     1372.21     25.99 o
  -1  13   1      156.39      144.19      6.88 o
   1  13   1      231.90      223.37      8.43 o
   3  13   1     1164.75     1093.50     21.69 o
   5  13   1     1010.28      938.70     22.86 o
   7  13   1      269.74      274.04     16.23 o
   9  13   1      130.18      141.84     15.92 o
 -12  14   1      424.69      429.74     30.58 o
 -10  14   1      112.47      110.88     14.57 o
  -8  14   1        8.63       12.85      4.13 o
  -6  14   1     1113.90     1132.21     25.24 o
  -4  14   1     4983.00     5263.73     90.56 o
  -2  14   1     2323.35     2304.20     43.47 o
   0  14   1      141.59      143.42      7.08 o
   2  14   1     1387.56     1319.91     38.93 o
   4  14   1     3134.18     3115.36     83.51 o
   6  14   1      841.67      851.10     26.16 o
   8  14   1       57.81       64.33     11.33 o
  10  14   1       76.37       84.76     12.92 o
 -11  15   1      582.18      545.00     34.72 o
  -9  15   1      803.89      779.29     31.47 o
  -7  15   1       11.81       11.81      3.99 o
  -5  15   1      602.14      562.32     15.73 o
  -3  15   1     1015.29     1112.09     19.33 o
  -1  15   1     9678.23    10031.28    229.42 o
   1  15   1     4215.06     4456.25     50.13 o
   3  15   1       25.59       25.37      4.83 o
   5  15   1      158.52      155.89     10.67 o
   7  15   1      352.96      353.19     21.80 o
   9  15   1      626.07      696.43     31.26 o
 -10  16   1      234.31      226.40     19.96 o
  -8  16   1      348.87      336.35     18.26 o
  -6  16   1      156.61      180.77     11.35 o
  -4  16   1      339.86      360.34     13.90 o
  -2  16   1     2920.81     3010.98     41.82 o
   0  16   1     4771.83     4788.77     69.42 o
   2  16   1     1168.87     1140.03     28.12 o
   4  16   1      178.24      198.32     10.42 o
   6  16   1      374.91      360.95     21.08 o
   8  16   1      302.86      292.92     21.96 o
 -11  17   1       18.94       42.66      8.88 o
  -9  17   1        0.09        7.52      5.77 o
  -7  17   1      103.38      109.71     11.73 o
  -5  17   1       28.07       31.80      5.77 o
  -3  17   1       17.41       25.32      5.11 o
  -1  17   1      194.34      215.49      9.25 o
   1  17   1        0.61        2.97      3.79 o
   3  17   1       96.97       96.85      8.18 o
   5  17   1       59.86       62.93      9.03 o
   7  17   1      222.33      222.26     19.19 o
   9  17   1        1.60        8.99      5.73 o
 -10  18   1      383.29      436.32     25.55 o
  -8  18   1      411.93      416.98     23.76 o
  -6  18   1      960.46      888.12     27.87 o
  -4  18   1     2224.04     2229.54     33.08 o
  -2  18   1     1771.37     1660.82     27.48 o
   0  18   1      274.83      221.30     11.07 o
   2  18   1      139.25      148.55      9.99 o
   4  18   1      809.02      819.05     26.18 o
   6  18   1     1580.71     1478.84     43.51 o
   8  18   1      879.25      859.07     35.51 o
  -9  19   1        3.25       15.26      6.42 o
  -7  19   1      354.99      347.74     18.99 o
  -5  19   1     5207.63     4970.46     65.14 o
  -3  19   1     3076.96     2886.55     55.21 o
  -1  19   1      523.42      477.62     17.35 o
   1  19   1      679.95      649.30     18.24 o
   3  19   1     1806.35     1686.65     42.11 o
   5  19   1     3601.62     3388.91     64.68 o
   7  19   1      506.37      502.22     26.48 o
  -8  20   1       51.71       60.36     10.96 o
  -6  20   1       11.54       14.74      5.47 o
  -4  20   1        7.56       10.57      4.56 o
  -2  20   1        1.18        4.73      3.98 o
   0  20   1       14.34       20.21      5.26 o
   2  20   1       11.72       17.70      4.13 o
   4  20   1        4.22        4.94      4.30 o
   6  20   1       38.32       46.11     10.16 o
   8  20   1       28.79       38.41      8.50 o
  -9  21   1        1.01       10.67      6.24 o
  -7  21   1       44.34       55.38     10.27 o
  -5  21   1      853.77      782.89     31.19 o
  -3  21   1      913.17      918.24     28.45 o
  -1  21   1       28.44       47.47      8.12 o
   1  21   1        5.29        5.84      3.82 o
   3  21   1      329.34      321.01     15.47 o
   5  21   1      667.87      624.94     28.75 o
   7  21   1      180.73      200.43     19.74 o
  -8  22   1      191.02      193.46     21.84 o
  -6  22   1      318.86      322.98     21.71 o
  -4  22   1      698.67      686.59     29.22 o
  -2  22   1     1808.27     1879.37     41.58 o
   0  22   1     1682.66     1719.94     45.19 o
   2  22   1      439.23      457.83     20.43 o
   4  22   1      297.32      320.28     21.06 o
   6  22   1      663.00      682.33     31.39 o
  -7  23   1        2.44       11.71      6.77 o
  -5  23   1      124.86      140.39     15.91 o
  -3  23   1      345.87      361.72     18.68 o
  -1  23   1      312.62      316.58     20.41 o
   1  23   1      307.88      313.59     19.90 o
   3  23   1      242.91      288.85     19.92 o
   5  23   1       64.42       81.54     11.80 o
  -6  24   1       12.33       17.47      7.53 o
  -4  24   1      284.56      344.28     22.19 o
  -2  24   1      432.44      446.96     24.07 o
   0  24   1      139.52      130.65     14.88 o
   2  24   1       43.94       60.31      9.58 o
   4  24   1       85.36      123.48     21.48 o
  -5  25   1      816.87      819.27     34.59 o
  -3  25   1     1375.95     1405.85     52.34 o
  -1  25   1      189.78      196.94     18.15 o
   1  25   1       51.66       61.30      9.99 o
   3  25   1      577.83      609.97     44.29 o
  -4  26   1      104.51       91.19     16.11 o
  -2  26   1      243.22      234.86     20.17 o
   0  26   1      206.99      194.38     19.01 o
   2  26   1       31.75       27.10      9.37 o
  -1  27   1        2.93       17.01     12.09 o
 -14   0   2      144.27      168.99     24.83 o
 -12   0   2        9.58       14.08      6.75 o
 -10   0   2     5942.64     5999.23    126.39 o
  -8   0   2    19892.62    19437.39    381.27 o
  -6   0   2      245.38      180.32      8.05 o
  -4   0   2    12563.11    14683.44    137.62 o
  -2   0   2    48193.75    49863.69   1368.80 o
   0   0   2   194182.69   163818.28   4767.67 o
   2   0   2    20902.06    20508.02    254.80 o
   4   0   2     1286.87     1359.90     24.29 o
   6   0   2      278.34      271.23     18.40 o
   8   0   2     3541.04     3577.36    119.30 o
  10   0   2     1017.98      930.93     54.57 o
 -13   1   2       60.21       88.60      9.73 o
 -11   1   2       16.48       16.96      5.05 o
  -9   1   2       49.78       55.86      5.80 o
  -7   1   2      773.41      738.32     11.99 o
  -5   1   2      235.35      187.30      5.14 o
  -3   1   2     1343.09     1594.82     15.23 o
  -1   1   2     2235.37     2420.86     17.53 o
   1   1   2     4039.38     4100.21     35.22 o
   3   1   2     3032.30     3083.54     23.06 o
   5   1   2       23.48       32.99      4.86 o
   7   1   2      237.03      253.37     13.49 o
   9   1   2        0.76        8.98      4.34 o
  11   1   2      107.08      140.05     16.58 o
 -14   2   2      180.68      214.11     19.11 o
 -12   2   2        3.36       11.24      4.49 o
 -10   2   2       58.79       42.41      7.21 o
  -8   2   2       68.12       69.86      6.23 o
  -6   2   2      722.97      686.50     13.27 o
  -4   2   2     1190.47     1195.75     13.61 o
  -2   2   2        1.03        7.12      1.94 o
   0   2   2     1524.05     1728.31     21.82 o
   2   2   2       72.47       90.54      5.22 o
   4   2   2      419.42      436.98      9.64 o
   6   2   2      394.44      363.51     12.64 o
   8   2   2        3.34        6.82      4.42 o
  10   2   2       18.02       15.97      5.65 o
 -13   3   2      216.85      208.76     15.98 o
 -11   3   2      996.64      904.85     24.74 o
  -9   3   2     1265.85     1175.12     21.95 o
  -7   3   2     3309.87     3240.84     31.49 o
  -5   3   2    15068.18    14763.13    100.88 o
  -3   3   2     4558.49     4801.69     78.81 o
  -1   3   2     3326.11     3938.42     48.45 o
   1   3   2        4.39       24.36      3.12 o
   3   3   2     6757.02     6436.58     66.50 o
   5   3   2     3917.89     3809.86     76.08 o
   7   3   2      615.59      625.74     20.55 o
   9   3   2      486.61      491.75     21.42 o
  11   3   2      411.14      396.83     28.60 o
 -14   4   2      390.27      420.16     24.27 o
 -12   4   2      353.19      358.17     16.12 o
 -10   4   2      304.66      278.78     13.56 o
  -8   4   2     2913.07     2828.94     34.23 o
  -6   4   2    16543.23    17930.07    161.73 o
  -4   4   2    16916.68    17862.68    258.70 o
  -2   4   2      244.27      257.29      5.79 o
   0   4   2     3628.39     4037.34     38.43 o
   2   4   2     2879.22     2614.01     40.56 o
   4   4   2     9919.54    10038.37    137.83 o
   6   4   2     3233.52     3167.26    103.17 o
   8   4   2      269.17      285.93     14.80 o
  10   4   2      177.63      224.79     15.91 o
 -13   5   2        8.20       13.51      5.48 o
 -11   5   2       16.82       16.70      4.47 o
  -9   5   2      133.91      141.07      9.64 o
  -7   5   2       18.28       32.43      4.63 o
  -5   5   2     1670.75     1833.15     20.06 o
  -3   5   2       80.96       72.54      4.28 o
  -1   5   2     2180.60     2352.36     37.74 o
   1   5   2       19.24       18.03      1.96 o
   3   5   2      863.76      928.37     16.58 o
   5   5   2      171.97      179.51      9.46 o
   7   5   2       25.12       26.34      5.19 o
   9   5   2       18.53       14.37      4.59 o
  11   5   2        1.00       11.08      7.31 o
 -14   6   2      566.77      587.34     29.34 o
 -12   6   2       76.30       76.73     10.34 o
 -10   6   2       27.39       29.63      4.93 o
  -8   6   2     1739.50     1628.78     31.93 o
  -6   6   2     4412.25     4486.31     94.60 o
  -4   6   2     2132.98     2146.39     31.50 o
  -2   6   2     1198.62     1146.91     19.09 o
   0   6   2     2076.16     1982.72     30.29 o
   2   6   2     2365.54     2181.07     46.91 o
   4   6   2     2026.69     1843.25     73.11 o
   6   6   2     1426.78     1386.04     35.50 o
   8   6   2      136.34      146.76     11.34 o
  10   6   2        0.97        8.47      5.34 o
 -13   7   2     1777.28     1788.04     49.92 o
 -11   7   2      292.73      302.06     17.33 o
  -9   7   2      165.56      167.43      9.36 o
  -7   7   2      990.32     1008.29     18.47 o
  -5   7   2    14720.28    15928.81    311.42 o
  -3   7   2     8830.32     9667.76    125.28 o
  -1   7   2      101.18       57.54      4.19 o
   1   7   2     1936.13     1751.68     24.45 o
   3   7   2    10575.66    11092.61    223.53 o
   5   7   2     4095.86     4207.05    107.78 o
   7   7   2        3.01        6.67      3.01 o
   9   7   2       45.93       45.57      8.87 o
 -12   8   2      265.80      298.70     17.88 o
 -10   8   2      108.98       94.97      9.48 o
  -8   8   2      434.00      394.76     12.66 o
  -6   8   2      846.94      842.62     17.85 o
  -4   8   2     4605.40     5235.76     41.35 o
  -2   8   2       58.78       68.46      3.57 o
   0   8   2     1371.85     1585.42     21.75 o
   2   8   2     1154.91     1252.50     28.74 o
   4   8   2     2079.05     2018.26     53.40 o
   6   8   2       10.34       12.26      3.47 o
   8   8   2      189.77      192.33     17.26 o
  10   8   2        0.22       10.54      5.37 o
 -13   9   2      560.29      650.77     30.35 o
 -11   9   2      220.06      242.55     16.19 o
  -9   9   2      173.52      148.94     11.04 o
  -7   9   2        4.57        6.22      2.12 o
  -5   9   2     3526.18     3510.01     60.62 o
  -3   9   2     1616.81     1715.46     27.26 o
  -1   9   2     1724.69     1959.21     34.95 o
   1   9   2       15.79        9.59      3.27 o
   3   9   2     3091.15     3283.62     90.25 o
   5   9   2      417.40      401.61     15.38 o
   7   9   2      236.29      234.41     13.17 o
   9   9   2        5.79        9.64      5.36 o
 -12  10   2      245.76      277.21     20.99 o
 -10  10   2      708.25      712.68     24.94 o
  -8  10   2     3069.75     2968.99     41.10 o
  -6  10   2     6570.88     6933.09    125.20 o
  -4  10   2     4698.67     4736.22     65.20 o
  -2  10   2      953.32      863.97     14.90 o
   0  10   2     1675.65     1567.92     21.28 o
   2  10   2     4534.41     4269.32    101.03 o
   4  10   2     3577.22     3383.79     81.96 o
   6  10   2     1275.03     1285.98     28.39 o
   8  10   2      440.24      428.75     19.99 o
  10  10   2      298.55      330.50     22.26 o
 -13  11   2        0.96        1.83      5.04 o
 -11  11   2       43.37       47.10      6.70 o
  -9  11   2     2127.87     2043.42     40.35 o
  -7  11   2     3770.93     3642.68     76.50 o
  -5  11   2      112.12      111.51      6.93 o
  -3  11   2       45.76       63.30      5.57 o
  -1  11   2     1716.22     1630.03     37.40 o
   1  11   2     1328.98     1223.28     28.84 o
   3  11   2       44.50       38.01      4.80 o
   5  11   2      362.43      355.24     14.92 o
   7  11   2     1170.95     1156.32     32.20 o
   9  11   2      422.75      432.43     24.40 o
 -12  12   2        5.00        9.41      5.13 o
 -10  12   2       41.26       42.31      7.14 o
  -8  12   2      594.35      537.18     18.45 o
  -6  12   2      507.22      489.76     16.35 o
  -4  12   2       41.49       35.50      4.94 o
  -2  12   2       44.56       44.58      3.99 o
   0  12   2      162.32      181.49      8.64 o
   2  12   2       63.93       67.13      6.40 o
   4  12   2      138.33      121.08      9.91 o
   6  12   2      303.74      298.10     14.68 o
   8  12   2       80.15       94.89     11.54 o
 -11  13   2      222.38      212.74     16.17 o
  -9  13   2     1460.23     1416.91     31.44 o
  -7  13   2     2346.65     2343.58     46.84 o
  -5  13   2     1198.76     1161.47     21.15 o
  -3  13   2      505.22      433.41     11.28 o
  -1  13   2      755.26      688.53     12.33 o
   1  13   2     1401.79     1309.50     22.42 o
   3  13   2     1194.85     1102.71     30.98 o
   5  13   2      774.09      750.88     22.08 o
   7  13   2      514.74      507.94     22.00 o
   9  13   2      299.82      328.92     27.87 o
 -12  14   2      256.42      283.17     26.53 o
 -10  14   2      612.20      576.46     21.02 o
  -8  14   2      456.26      442.40     17.32 o
  -6  14   2      508.05      475.29     16.78 o
  -4  14   2     1191.64     1228.58     21.98 o
  -2  14   2     1184.43     1204.59     17.66 o
   0  14   2     1400.51     1374.54     23.11 o
   2  14   2     1781.00     1741.77     29.40 o
   4  14   2      685.48      677.96     20.65 o
   6  14   2       71.48       76.70      8.91 o
   8  14   2      114.60      143.56     16.29 o
 -11  15   2       15.38       19.29      7.43 o
  -9  15   2        0.20        3.14      3.76 o
  -7  15   2      120.01      109.29      9.97 o
  -5  15   2      533.10      524.74     16.55 o
  -3  15   2      510.14      474.37     13.95 o
  -1  15   2      163.18      185.64      9.44 o
   1  15   2       68.63       75.64      7.43 o
   3  15   2      286.77      285.92     18.86 o
   5  15   2      281.23      286.03     14.87 o
   7  15   2       23.79       29.49      6.22 o
   9  15   2        0.10       11.10      6.99 o
 -10  16   2      249.10      239.53     16.44 o
  -8  16   2     1056.42     1017.23     27.01 o
  -6  16   2     1251.81     1267.41     28.08 o
  -4  16   2      591.50      602.52     16.47 o
  -2  16   2     1123.44     1114.26     24.82 o
   0  16   2     3904.31     3990.34     54.36 o
   2  16   2     3294.16     3375.91     52.48 o
   4  16   2      614.15      599.09     20.25 o
   6  16   2       71.97       77.26     10.21 o
   8  16   2      122.37      133.51     16.27 o
 -11  17   2       23.68       26.76      7.20 o
  -9  17   2     1121.92     1098.14     33.12 o
  -7  17   2     1693.17     1652.90     45.99 o
  -5  17   2       32.25       40.01      6.54 o
  -3  17   2        8.00       10.27      4.58 o
  -1  17   2     2214.97     2186.99     35.66 o
   1  17   2     2712.11     2642.85     42.11 o
   3  17   2      252.63      253.98     13.91 o
   5  17   2       51.76       71.60      8.46 o
   7  17   2      338.54      362.00     23.47 o
 -10  18   2       22.23       20.86      7.14 o
  -8  18   2       58.18       70.18      9.97 o
  -6  18   2      599.94      581.56     19.84 o
  -4  18   2      446.74      433.83     16.75 o
  -2  18   2        1.20        5.22      4.08 o
   0  18   2        0.84        3.33      4.10 o
   2  18   2      485.44      476.54     19.83 o
   4  18   2      545.33      547.70     19.92 o
   6  18   2       26.71       37.70      8.62 o
  -9  19   2       35.48       48.13      7.89 o
  -7  19   2      206.79      193.49     15.10 o
  -5  19   2     1315.20     1199.35     32.25 o
  -3  19   2      195.59      222.89     13.23 o
  -1  19   2      627.72      569.26     19.50 o
   1  19   2      319.50      305.11     14.56 o
   3  19   2      421.31      417.09     17.31 o
   5  19   2      748.22      686.46     30.19 o
   7  19   2       14.80       31.92      7.91 o
 -10  20   2      291.04      360.09     24.18 o
  -8  20   2      430.28      414.19     23.46 o
  -6  20   2     2924.08     2795.15     59.36 o
  -4  20   2     4606.83     4613.02     87.71 o
  -2  20   2      357.92      350.81     16.16 o
   0  20   2      159.88      184.26     12.80 o
   2  20   2      678.75      695.09     34.54 o
   4  20   2     3140.01     3144.70     87.99 o
   6  20   2     1293.44     1255.24     42.92 o
  -9  21   2        2.54        9.37      7.01 o
  -7  21   2      187.01      184.86     18.07 o
  -5  21   2     1118.17     1060.13     36.59 o
  -3  21   2      487.14      502.49     19.08 o
  -1  21   2       18.87       16.37      5.06 o
   1  21   2        4.55        9.78      3.74 o
   3  21   2      439.53      467.58     28.91 o
   5  21   2      506.14      491.72     26.18 o
  -8  22   2        4.68       17.98      6.20 o
  -6  22   2        8.80        9.08      4.88 o
  -4  22   2        6.77       11.96      6.81 o
  -2  22   2       26.64       33.62      6.07 o
   0  22   2        6.39        6.09      3.84 o
   2  22   2       42.18       44.00      8.90 o
   4  22   2       24.55       25.72      9.52 o
  -7  23   2      480.38      443.78     25.77 o
  -5  23   2      893.65      956.84     36.27 o
  -3  23   2      516.28      567.68     23.49 o
  -1  23   2      468.95      458.36     18.83 o
   1  23   2      886.83      881.43     33.69 o
   3  23   2     1004.17     1065.33     38.36 o
  -6  24   2      237.45      225.49     20.62 o
  -4  24   2      473.97      487.82     25.78 o
  -2  24   2      267.06      296.06     18.01 o
   0  24   2      248.45      299.63     20.30 o
   2  24   2      542.54      566.02     31.22 o
  -5  25   2       90.52      119.21     15.66 o
  -3  25   2      105.89      117.89     14.51 o
  -1  25   2       76.85       69.65     11.27 o
   1  25   2       41.86       52.39     14.45 o
  -4  26   2      165.06      172.41     22.23 o
  -2  26   2       47.03       45.01      8.84 o
   0  26   2      100.15       96.65     15.87 o
 -15   1   3      246.17      245.91     46.06 o
 -13   1   3        2.90       12.73      3.88 o
 -11   1   3      374.55      402.67     16.41 o
  -9   1   3     3678.37     3787.46     57.90 o
  -7   1   3     1319.12     1248.55     17.79 o
  -5   1   3     2055.81     2463.07     34.60 o
  -3   1   3       57.97       81.29      4.36 o
  -1   1   3    16493.45    17907.80    202.77 o
   1   1   3    10199.12    10529.87     83.50 o
   3   1   3       13.97       14.34      3.52 o
   5   1   3      162.90      163.85     11.22 o
   7   1   3      136.29      154.81     12.06 o
   9   1   3      364.94      427.51     19.05 o
 -14   2   3       34.22       51.14      8.17 o
 -12   2   3      889.34      858.77     24.89 o
 -10   2   3     4854.39     4804.07     58.82 o
  -8   2   3     5249.72     5215.10     45.83 o
  -6   2   3     1182.21     1107.68     14.03 o
  -4   2   3      504.13      440.36     11.17 o
  -2   2   3     8209.68     8460.91    122.00 o
   0   2   3    14822.21    15574.63    160.81 o
   2   2   3     5032.00     5038.30     44.66 o
   4   2   3      552.28      494.48     13.59 o
   6   2   3      312.24      300.09     14.44 o
   8   2   3      906.11      949.80     27.30 o
  10   2   3      726.83      710.73     38.17 o
 -13   3   3       45.82       49.26      8.23 o
 -11   3   3      125.72      117.38     10.35 o
  -9   3   3      129.65      130.13      7.90 o
  -7   3   3      239.76      244.13      9.02 o
  -5   3   3      629.27      611.67     13.12 o
  -3   3   3      347.39      277.79      7.09 o
  -1   3   3        4.73       24.43      2.83 o
   1   3   3      127.34      111.93      6.49 o
   3   3   3      580.37      543.83     13.81 o
   5   3   3      195.41      196.51     12.06 o
   7   3   3        4.73        8.60      4.64 o
   9   3   3        8.80       19.02      6.09 o
 -14   4   3       71.34       76.81     10.79 o
 -12   4   3      285.85      248.83     16.85 o
 -10   4   3      677.18      581.67     18.49 o
  -8   4   3     1913.44     1914.15     25.95 o
  -6   4   3     3512.75     3567.22     35.55 o
  -4   4   3     1964.12     1910.98     31.34 o
  -2   4   3      476.69      408.65      8.95 o
   0   4   3      911.81      828.23     11.55 o
   2   4   3     1685.14     1638.16     23.28 o
   4   4   3      791.06      764.95     17.49 o
   6   4   3      292.14      294.23     14.60 o
   8   4   3      270.53      319.30     18.44 o
  10   4   3      239.01      258.54     20.23 o
 -13   5   3       40.78       36.23      7.47 o
 -11   5   3      617.45      571.04     22.70 o
  -9   5   3     3754.45     3735.83     39.02 o
  -7   5   3     4062.34     3804.04     80.75 o
  -5   5   3      129.51       79.29      3.94 o
  -3   5   3       11.30       40.79      3.33 o
  -1   5   3     2832.14     2617.02     35.79 o
   1   5   3     1899.95     1772.68     36.65 o
   3   5   3      115.99      110.03      7.52 o
   5   5   3      298.08      293.71     11.82 o
   7   5   3      971.26      946.35     29.57 o
   9   5   3      621.92      611.88     29.30 o
 -14   6   3      605.08      632.32     26.47 o
 -12   6   3      527.16      500.25     22.23 o
 -10   6   3      221.27      206.08     12.08 o
  -8   6   3     1081.39     1093.52     19.88 o
  -6   6   3     4533.02     4972.03     41.60 o
  -4   6   3     3006.43     3123.58     36.07 o
  -2   6   3     1092.82      993.81     27.93 o
   0   6   3     3001.93     2988.27     37.90 o
   2   6   3     3660.82     3567.91     92.09 o
   4   6   3     1088.17     1096.86     28.76 o
   6   6   3       71.90       75.62     10.37 o
   8   6   3       93.29      104.16     11.90 o
 -13   7   3      234.40      233.67     17.48 o
 -11   7   3      104.80      103.32     13.34 o
  -9   7   3        0.76       -0.02      3.66 o
  -7   7   3       84.97      103.69      5.94 o
  -5   7   3     1129.31     1174.68     32.30 o
  -3   7   3     1246.21     1420.45     19.15 o
  -1   7   3      587.80      575.76     14.22 o
   1   7   3       99.51      104.77      5.66 o
   3   7   3      567.87      574.41     14.74 o
   5   7   3      597.11      576.27     18.85 o
   7   7   3       29.81       39.59      8.23 o
   9   7   3        6.60       11.63      6.13 o
 -14   8   3     1106.29     1205.37     42.68 o
 -12   8   3     1837.63     1844.67     48.04 o
 -10   8   3       34.09       54.66      7.62 o
  -8   8   3      477.53      457.55     16.10 o
  -6   8   3     1758.48     1889.76     62.05 o
  -4   8   3    10943.72    12062.52    150.37 o
  -2   8   3     1863.89     1946.32     24.99 o
   0   8   3       59.92       47.15      4.77 o
   2   8   3     3448.40     3483.73     93.02 o
   4   8   3     3522.47     3478.49     52.18 o
   6   8   3       52.00       57.48      8.93 o
   8   8   3      170.23      152.50     16.64 o
 -13   9   3      928.04      854.69     30.60 o
 -11   9   3     1386.92     1357.71     31.26 o
  -9   9   3      402.48      379.79     15.62 o
  -7   9   3      162.91      152.64     10.32 o
  -5   9   3     2123.00     2155.30     38.35 o
  -3   9   3     6078.21     6492.94    124.85 o
  -1   9   3     4162.81     4365.63     64.65 o
   1   9   3     1435.12     1424.57     20.72 o
   3   9   3     1690.55     1578.57     44.94 o
   5   9   3     1157.03     1030.87     25.81 o
   7   9   3      206.50      221.56     18.70 o
   9   9   3       59.35       88.09     12.99 o
 -14  10   3        5.71       14.93      6.57 o
 -12  10   3       46.73       32.51      7.99 o
 -10  10   3       68.74       45.40      7.44 o
  -8  10   3       13.04        8.14      4.64 o
  -6  10   3       16.94       19.60      5.23 o
  -4  10   3       32.85       34.50      4.76 o
  -2  10   3        1.62       10.92      3.25 o
   0  10   3      457.28      500.20     13.09 o
   2  10   3      260.56      233.98     12.08 o
   4  10   3       48.84       61.89      8.04 o
   6  10   3      177.65      186.84     12.97 o
   8  10   3       10.48       21.59      6.78 o
 -13  11   3       19.92       17.09      5.79 o
 -11  11   3      131.36      149.88     12.38 o
  -9  11   3     3094.49     3157.92     45.45 o
  -7  11   3     3317.50     3318.99     52.60 o
  -5  11   3       12.48       20.71      4.21 o
  -3  11   3      288.32      351.60     10.86 o
  -1  11   3     1377.81     1162.09     30.27 o
   1  11   3     1897.62     1735.94     34.62 o
   3  11   3       36.59       33.79      6.68 o
   5  11   3       10.97       18.38      5.44 o
   7  11   3      430.99      432.55     23.70 o
   9  11   3      494.37      454.29     38.83 o
 -12  12   3       39.19       32.09      6.91 o
 -10  12   3     3563.25     3450.28     50.48 o
  -8  12   3     7103.34     6980.61    116.68 o
  -6  12   3      955.65      891.98     21.91 o
  -4  12   3      370.41      432.34     12.59 o
  -2  12   3     1256.80     1135.22     22.49 o
   0  12   3     6704.13     6683.80     64.73 o
   2  12   3      963.67      877.97     25.85 o
   4  12   3       49.45       57.48      7.92 o
   6  12   3      321.67      335.68     16.29 o
   8  12   3     1788.77     1799.01     82.79 o
 -13  13   3      133.67      160.94     17.93 o
 -11  13   3       66.04       70.86      8.93 o
  -9  13   3      244.60      241.62     14.54 o
  -7  13   3     1392.03     1376.28     28.78 o
  -5  13   3     1653.46     1649.34     33.62 o
  -3  13   3      244.05      212.61     11.22 o
  -1  13   3       34.27       32.26      5.14 o
   1  13   3      774.32      710.87     20.02 o
   3  13   3      909.13      885.50     23.89 o
   5  13   3      133.74      129.49     11.51 o
   7  13   3       29.40       35.73      8.18 o
 -12  14   3      244.10      269.31     18.24 o
 -10  14   3      283.31      268.00     15.62 o
  -8  14   3      547.69      511.03     18.76 o
  -6  14   3     1506.31     1520.94     29.63 o
  -4  14   3     1140.50     1131.44     21.10 o
  -2  14   3      335.93      309.62     13.45 o
   0  14   3      958.93      893.04     19.70 o
   2  14   3     2392.30     2340.81     52.30 o
   4  14   3     1180.68     1153.67     29.52 o
   6  14   3       47.41       56.47      7.15 o
   8  14   3       10.26       13.23      6.17 o
 -11  15   3      834.97      773.17     25.68 o
  -9  15   3     2184.44     2147.45     40.33 o
  -7  15   3       14.52       17.48      5.14 o
  -5  15   3     1582.27     1506.58     37.08 o
  -3  15   3      130.54      156.58     10.96 o
  -1  15   3     7274.39     7847.83    136.97 o
   1  15   3     4562.71     4611.92     91.83 o
   3  15   3        4.17        6.57      4.64 o
   5  15   3      299.09      284.80     15.77 o
   7  15   3       35.16       59.46     10.58 o
 -12  16   3       51.76       61.39     10.29 o
 -10  16   3      494.49      461.45     19.53 o
  -8  16   3     1041.93      988.50     26.88 o
  -6  16   3      139.60      169.29     11.37 o
  -4  16   3        7.60       10.38      4.56 o
  -2  16   3     1549.60     1529.88     30.20 o
   0  16   3     3731.99     3736.72     57.65 o
   2  16   3     1271.78     1212.82     28.60 o
   4  16   3      111.01      116.33     11.29 o
   6  16   3       41.21       51.28      8.54 o
 -11  17   3        6.65       17.33      5.43 o
  -9  17   3       50.30       47.20      7.26 o
  -7  17   3       81.46       92.27      9.90 o
  -5  17   3        4.05        5.22      5.01 o
  -3  17   3        9.68       15.32      5.15 o
  -1  17   3      235.08      240.87     13.41 o
   1  17   3        4.72        6.90      4.11 o
   3  17   3       40.47       46.43      7.56 o
   5  17   3        9.38       15.17      4.12 o
   7  17   3       42.12       45.99      8.63 o
 -10  18   3      812.28      862.65     30.45 o
  -8  18   3     1045.17      990.18     31.11 o
  -6  18   3      794.02      740.76     26.17 o
  -4  18   3      669.37      669.49     21.15 o
  -2  18   3      859.20      829.55     23.57 o
   0  18   3      833.69      801.42     26.53 o
   2  18   3      383.55      367.88     16.64 o
   4  18   3      230.54      227.46     14.91 o
   6  18   3      381.08      370.61     23.94 o
  -9  19   3       59.69       55.09     10.53 o
  -7  19   3     1089.35     1070.99     37.12 o
  -5  19   3     3590.54     3478.96     66.87 o
  -3  19   3      688.08      661.32     21.69 o
  -1  19   3      345.19      328.46     15.53 o
   1  19   3        2.18        5.03      5.11 o
   3  19   3     1372.36     1333.49     36.44 o
   5  19   3      955.46      881.59     35.40 o
 -10  20   3       15.41       28.62      7.72 o
  -8  20   3       24.61       34.30      8.07 o
  -6  20   3        0.42        3.16      4.51 o
  -4  20   3        6.92       10.65      5.67 o
  -2  20   3       48.57       58.60      8.33 o
   0  20   3        0.28        2.44      4.56 o
   2  20   3       54.24       53.32     10.11 o
   4  20   3        0.65       14.32      5.65 o
  -9  21   3      101.48      111.76     15.06 o
  -7  21   3      251.22      229.99     19.90 o
  -5  21   3      347.81      343.24     19.27 o
  -3  21   3       91.90      102.80     10.77 o
  -1  21   3       33.50       48.42      7.46 o
   1  21   3      244.13      262.80     17.94 o
   3  21   3      409.28      392.08     23.60 o
  -8  22   3      572.12      532.61     33.13 o
  -6  22   3      226.77      234.93     20.00 o
  -4  22   3      185.12      209.72     16.32 o
  -2  22   3     1126.15     1168.18     30.61 o
   0  22   3     1720.21     1743.29     54.77 o
   2  22   3      605.97      640.44     25.93 o
   4  22   3      138.90      154.93     21.00 o
  -7  23   3       37.46       41.38      8.88 o
  -5  23   3      141.98      170.54     17.52 o
  -3  23   3      142.87      174.66     13.42 o
  -1  23   3      197.52      211.42     16.53 o
   1  23   3      347.52      383.16     21.96 o
   3  23   3      166.99      197.68     19.29 o
  -6  24   3        1.73       10.86      5.82 o
  -4  24   3       72.26       97.78     13.46 o
  -2  24   3      292.24      289.55     16.73 o
   0  24   3      253.53      248.47     17.12 o
   2  24   3       82.42      102.28     13.93 o
  -5  25   3      406.90      424.80     25.42 o
  -3  25   3      391.61      391.34     24.29 o
  -1  25   3      215.24      242.26     19.20 o
 -14   0   4      117.32      109.24     21.43 o
 -12   0   4      769.72      814.31     34.03 o
 -10   0   4     8918.50     8982.23    162.65 o
  -8   0   4     8004.90     7883.96    172.83 o
  -6   0   4     1438.85     1590.04     27.70 o
  -4   0   4      413.92      483.35     15.41 o
  -2   0   4    38176.89    41665.11    784.86 o
   0   0   4    41506.38    44874.61    711.46 o
   2   0   4     1328.64     1348.42     36.61 o
   4   0   4      468.03      447.89     24.05 o
   6   0   4      556.60      601.53     30.44 o
   8   0   4     1665.50     1756.74     91.14 o
 -15   1   4      214.68      237.55     21.47 o
 -13   1   4      116.58      144.26     13.61 o
 -11   1   4        1.15        4.68      3.69 o
  -9   1   4       39.99       51.57      6.93 o
  -7   1   4      344.95      303.07      8.91 o
  -5   1   4       16.06       14.04      3.27 o
  -3   1   4      321.31      376.52      9.71 o
  -1   1   4       25.01       19.18      3.62 o
   1   1   4     1755.35     1744.22     41.27 o
   3   1   4      498.69      475.54     16.60 o
   5   1   4       39.73       43.75      7.28 o
   7   1   4       39.18       44.36      7.80 o
 -14   2   4      122.22      129.47     13.64 o
 -12   2   4       18.16       29.35      7.03 o
 -10   2   4        1.47        3.75      3.74 o
  -8   2   4        0.34        2.60      3.01 o
  -6   2   4        2.81       11.09      2.98 o
  -4   2   4     1148.97     1135.55     16.36 o
  -2   2   4      760.85      673.18     13.95 o
   0   2   4      131.50      151.21      6.27 o
   2   2   4      281.02      252.52      9.90 o
   4   2   4       28.99       32.57      6.33 o
   6   2   4      162.72      150.43     12.28 o
   8   2   4        4.39       14.41      5.52 o
 -15   3   4        1.80       17.42      5.92 o
 -13   3   4      745.49      643.25     25.53 o
 -11   3   4     2585.62     2350.21     47.85 o
  -9   3   4      793.17      775.07     17.49 o
  -7   3   4      363.18      310.06      8.61 o
  -5   3   4     4485.10     4334.55     49.81 o
  -3   3   4     7412.77     7700.15     71.61 o
  -1   3   4      698.35      635.28     15.96 o
   1   3   4       71.62       95.00      6.92 o
   3   3   4      216.43      198.40     11.79 o
   5   3   4      952.70      930.81     25.38 o
   7   3   4     1033.27      983.97     32.02 o
 -14   4   4      410.62      441.19     21.89 o
 -12   4   4      924.08      873.57     28.78 o
 -10   4   4      883.28      820.38     25.40 o
  -8   4   4     1464.14     1357.51     31.26 o
  -6   4   4     5338.89     5646.74     79.47 o
  -4   4   4     8459.75     8963.75    143.21 o
  -2   4   4     1531.97     1569.15     22.89 o
   0   4   4      109.40      149.75      5.63 o
   2   4   4      113.41      103.22      7.50 o
   4   4   4     1744.28     1714.22     39.41 o
   6   4   4     1498.36     1470.31     37.97 o
   8   4   4      395.84      410.15     21.50 o
 -15   5   4       14.39       18.28      6.02 o
 -13   5   4       19.96       19.43      6.07 o
 -11   5   4       32.59       26.06      6.96 o
  -9   5   4      104.01       97.46      8.89 o
  -7   5   4      212.88      226.28      8.94 o
  -5   5   4      508.24      554.26     12.57 o
  -3   5   4      174.23      165.25      7.25 o
  -1   5   4      459.59      475.37     12.30 o
   1   5   4       68.98       76.68      6.43 o
   3   5   4      401.17      376.63     12.83 o
   5   5   4       18.35       22.00      7.28 o
   7   5   4       12.19       13.61      5.50 o
 -14   6   4      628.96      611.43     26.34 o
 -12   6   4      652.27      599.08     24.40 o
 -10   6   4      387.01      398.47     15.70 o
  -8   6   4      270.09      251.92     12.28 o
  -6   6   4      289.25      268.78      7.89 o
  -4   6   4     2635.38     2616.41     45.58 o
  -2   6   4     4630.14     4989.82     75.21 o
   0   6   4      996.67      943.04     17.35 o
   2   6   4       28.10       24.97      5.83 o
   4   6   4      325.23      320.92     17.12 o
   6   6   4      837.07      807.01     28.62 o
   8   6   4      173.12      199.41     19.42 o
 -13   7   4     2909.44     2904.74     57.00 o
 -11   7   4     1070.01     1095.33     31.54 o
  -9   7   4      295.59      300.71     13.83 o
  -7   7   4        4.07        4.33      4.02 o
  -5   7   4     6393.70     6711.78    121.02 o
  -3   7   4     9865.25    10628.07    116.92 o
  -1   7   4     1707.66     1715.48     41.01 o
   1   7   4      368.09      377.01     14.36 o
   3   7   4     1421.19     1401.23     28.81 o
   5   7   4     1029.10      997.21     39.36 o
   7   7   4      112.35      133.38     13.73 o
 -14   8   4      392.41      401.53     22.05 o
 -12   8   4      389.49      390.84     19.87 o
 -10   8   4       98.05       86.97      9.33 o
  -8   8   4      444.65      412.35     15.56 o
  -6   8   4      477.05      463.22     12.70 o
  -4   8   4     1922.69     1986.30     61.14 o
  -2   8   4       22.67       20.38      2.81 o
   0   8   4       63.35       68.79      7.77 o
   2   8   4      273.10      264.77     13.25 o
   4   8   4      340.70      331.50     17.52 o
   6   8   4        4.75       10.15      5.07 o
   8   8   4       13.91       24.04      9.21 o
 -13   9   4      908.02      932.94     32.20 o
 -11   9   4      310.33      334.30     18.31 o
  -9   9   4      303.74      270.87     14.07 o
  -7   9   4       58.63       64.27      7.82 o
  -5   9   4     1611.18     1676.92     48.11 o
  -3   9   4     1332.76     1321.38     31.43 o
  -1   9   4        7.03       10.63      3.40 o
   1   9   4       32.51       35.07      6.64 o
   3   9   4      393.65      387.32     16.07 o
   5   9   4       28.57       34.71      7.50 o
   7   9   4        9.96       15.46      5.63 o
 -14  10   4      309.84      284.67     20.39 o
 -12  10   4      952.10      938.23     31.18 o
 -10  10   4     1390.39     1362.75     30.94 o
  -8  10   4     1341.64     1364.30     28.63 o
  -6  10   4     1692.33     1709.29     34.70 o
  -4  10   4     3037.22     2991.82     63.37 o
  -2  10   4     3447.97     3456.03     61.69 o
   0  10   4     1369.46     1280.43     32.57 o
   2  10   4      446.70      396.27     16.08 o
   4  10   4      515.27      504.13     19.14 o
   6  10   4      754.79      761.19     28.17 o
 -13  11   4       10.15       16.20      5.27 o
 -11  11   4      386.70      360.20     17.09 o
  -9  11   4     2166.28     2042.65     37.05 o
  -7  11   4     1069.26     1040.76     24.50 o
  -5  11   4        4.26        3.23      3.11 o
  -3  11   4      389.57      369.32     13.97 o
  -1  11   4     1587.96     1543.16     27.18 o
   1  11   4      161.18      156.74     11.32 o
   3  11   4       16.18       22.05      5.85 o
   5  11   4      277.06      270.14     17.68 o
   7  11   4      738.06      754.71     33.68 o
 -12  12   4        8.23       16.10      5.41 o
 -10  12   4      169.38      174.26     13.05 o
  -8  12   4      329.32      323.89     15.00 o
  -6  12   4       35.46       43.93      6.72 o
  -4  12   4       38.37       40.05      6.53 o
  -2  12   4      369.26      365.40     12.13 o
   0  12   4      106.54      105.86      9.50 o
   2  12   4        2.31        6.04      4.46 o
   4  12   4       30.27       32.08      6.41 o
   6  12   4      179.86      188.08     15.97 o
 -13  13   4      122.26      130.57     14.35 o
 -11  13   4      926.71      859.88     26.55 o
  -9  13   4     1365.79     1329.51     30.98 o
  -7  13   4      349.64      368.05     15.38 o
  -5  13   4      234.54      250.23     13.68 o
  -3  13   4     1678.25     1595.76     36.04 o
  -1  13   4     1733.37     1670.20     36.72 o
   1  13   4      254.73      247.97     13.81 o
   3  13   4       37.87       40.06      7.11 o
   5  13   4      305.20      322.44     19.26 o
   7  13   4      552.12      569.40     29.77 o
 -12  14   4      687.23      656.85     26.97 o
 -10  14   4      955.54      894.07     26.75 o
  -8  14   4       88.08      116.90     10.78 o
  -6  14   4       15.57       16.55      5.99 o
  -4  14   4      955.10      921.35     23.31 o
  -2  14   4     2399.53     2452.00     65.33 o
   0  14   4     1174.80     1141.64     26.61 o
   2  14   4      174.72      184.23     13.22 o
   4  14   4       36.59       35.01      6.90 o
   6  14   4      111.38      143.87     19.44 o
 -11  15   4        9.82       13.82      4.67 o
  -9  15   4       32.06       36.97      6.82 o
  -7  15   4      144.07      156.16     13.83 o
  -5  15   4      261.13      255.16     13.12 o
  -3  15   4      221.81      239.67     13.10 o
  -1  15   4      112.69      128.17     12.43 o
   1  15   4       67.15       67.28      8.61 o
   3  15   4      113.16      114.38     11.28 o
   5  15   4       90.79       97.90     10.14 o
 -12  16   4      351.66      338.49     18.00 o
 -10  16   4      374.40      341.58     17.42 o
  -8  16   4      515.70      484.86     21.75 o
  -6  16   4      404.81      366.19     18.39 o
  -4  16   4      505.69      510.18     18.33 o
  -2  16   4     1790.60     1762.30     55.23 o
   0  16   4     2519.25     2469.17     76.50 o
   2  16   4      886.33      856.72     25.63 o
   4  16   4       61.97       75.53      9.29 o
   6  16   4       49.60       55.53     10.30 o
 -11  17   4      323.83      291.82     19.67 o
  -9  17   4     1033.65      997.68     32.11 o
  -7  17   4      303.10      341.58     18.59 o
  -5  17   4       13.67       20.51      6.50 o
  -3  17   4      408.76      404.18     16.87 o
  -1  17   4     2328.23     2241.37     50.81 o
   1  17   4      794.28      795.36     27.84 o
   3  17   4        1.69       12.84      4.16 o
   5  17   4       37.53       53.80      7.36 o
 -10  18   4       17.18       24.15      5.92 o
  -8  18   4       79.18       73.31     10.41 o
  -6  18   4      536.22      500.93     22.31 o
  -4  18   4      210.08      223.56     13.67 o
  -2  18   4       17.42       13.85      6.05 o
   0  18   4        9.14       15.42      5.85 o
   2  18   4      370.33      382.45     22.24 o
   4  18   4      229.52      232.15     15.44 o
  -9  19   4       25.56       35.40      7.17 o
  -7  19   4       14.45       19.23      6.04 o
  -5  19   4      564.53      541.06     23.15 o
  -3  19   4      398.50      416.44     20.13 o
  -1  19   4       57.44       54.27      9.41 o
   1  19   4      215.61      206.76     16.41 o
   3  19   4       31.40       40.57      7.84 o
 -10  20   4      543.64      581.32     30.15 o
  -8  20   4       91.14       99.21     12.38 o
  -6  20   4     1157.50     1110.23     34.04 o
  -4  20   4     3549.35     3443.00     78.62 o
  -2  20   4     1009.85      992.04     31.53 o
   0  20   4       15.56       24.35      6.64 o
   2  20   4       40.74       51.74      8.10 o
  -9  21   4        1.09        6.78      5.65 o
  -7  21   4       45.54       47.14      8.26 o
  -5  21   4      563.06      549.54     24.00 o
  -3  21   4      548.05      597.04     21.90 o
  -1  21   4       29.90       50.47      8.81 o
   1  21   4        9.14       16.74      5.84 o
   3  21   4       46.95       63.10      9.89 o
  -8  22   4       37.49       52.50      8.66 o
  -6  22   4        0.44       10.55      4.98 o
  -4  22   4       11.80       17.66      5.59 o
  -2  22   4        1.48        4.90      4.43 o
   0  22   4        1.77        5.98      4.73 o
   2  22   4        6.33       17.74      6.06 o
  -7  23   4       92.13      107.39     15.06 o
  -5  23   4      412.44      490.84     23.44 o
  -3  23   4      803.49      859.62     35.18 o
  -1  23   4      768.12      769.80     29.65 o
   1  23   4      391.00      421.74     22.40 o
  -6  24   4       36.51       47.51     10.48 o
  -4  24   4      410.44      433.21     22.44 o
  -2  24   4      478.85      548.11     25.15 o
 -15   1   5      505.80      555.78     32.44 o
 -13   1   5       22.73       33.73      8.96 o
 -11   1   5       57.24       65.78      7.93 o
  -9   1   5     1221.36     1193.80     37.48 o
  -7   1   5     1049.49     1028.64     17.72 o
  -5   1   5       11.56       10.70      3.54 o
  -3   1   5      220.62      232.39      8.84 o
  -1   1   5     2038.78     2116.44     48.75 o
   1   1   5     1327.97     1268.64     28.97 o
   3   1   5      125.99      139.89     11.39 o
   5   1   5       21.18       28.42      7.06 o
   7   1   5       37.76       55.28     11.03 o
 -14   2   5      326.88      345.56     24.37 o
 -12   2   5      783.52      776.09     26.94 o
 -10   2   5     1694.17     1616.64     30.64 o
  -8   2   5     2216.32     2183.84     25.71 o
  -6   2   5     2924.90     2812.60     50.29 o
  -4   2   5     2573.42     2621.79     30.98 o
  -2   2   5     1214.98     1204.13     26.86 o
   0   2   5     1179.50     1186.72     21.43 o
   2   2   5     1334.11     1214.53     34.02 o
   4   2   5      870.53      794.32     27.57 o
   6   2   5      352.13      343.82     19.94 o
 -15   3   5       20.43       26.88      8.41 o
 -13   3   5       55.10       57.50      9.22 o
 -11   3   5       22.17       23.31      6.42 o
  -9   3   5       33.71       36.74      6.15 o
  -7   3   5      327.39      348.16     10.45 o
  -5   3   5      724.75      712.63     14.74 o
  -3   3   5       37.92       30.25      4.41 o
  -1   3   5      122.74      132.87      8.30 o
   1   3   5       14.29       15.25      4.95 o
   3   3   5      308.16      291.52     17.46 o
   5   3   5      128.53      138.51     14.20 o
   7   3   5        0.43        9.84      5.78 o
 -14   4   5      288.36      291.46     19.16 o
 -12   4   5      187.77      179.72     15.08 o
 -10   4   5       76.55       63.40      9.37 o
  -8   4   5      784.07      757.58     20.06 o
  -6   4   5     3734.93     3837.01     57.38 o
  -4   4   5     2306.91     2241.68     54.39 o
  -2   4   5        1.46        4.07      2.59 o
   0   4   5        2.96        3.93      3.08 o
   2   4   5      423.02      375.74     17.95 o
   4   4   5      570.17      531.79     23.06 o
   6   4   5      175.76      180.86     16.19 o
 -15   5   5      343.38      371.19     22.50 o
 -13   5   5      245.54      246.95     17.91 o
 -11   5   5      165.57      166.57     14.27 o
  -9   5   5      845.08      790.37     21.45 o
  -7   5   5     2822.40     2935.43     56.25 o
  -5   5   5     2529.32     2565.34     37.37 o
  -3   5   5      397.14      351.15     10.50 o
  -1   5   5        2.87        3.44      2.96 o
   1   5   5       27.47       25.61      5.57 o
   3   5   5      370.27      389.82     19.24 o
   5   5   5      704.04      676.65     26.68 o
   7   5   5      352.90      353.47     22.04 o
 -14   6   5     1028.77     1004.91     34.15 o
 -12   6   5      282.87      283.60     20.38 o
 -10   6   5        7.15       12.82      4.77 o
  -8   6   5      702.74      729.06     20.37 o
  -6   6   5     4624.14     4843.73     91.56 o
  -4   6   5     2241.17     2368.58     59.18 o
  -2   6   5       99.78       99.08      5.85 o
   0   6   5      309.59      286.47     13.24 o
   2   6   5     1194.69     1161.55     31.48 o
   4   6   5      547.50      572.43     24.02 o
   6   6   5       35.20       39.92      8.18 o
 -13   7   5      236.98      230.36     17.79 o
 -11   7   5       41.61       48.18      8.76 o
  -9   7   5        1.55        2.07      3.84 o
  -7   7   5       78.54       93.96      8.82 o
  -5   7   5      691.41      689.20     14.27 o
  -3   7   5      744.15      742.73     26.23 o
  -1   7   5       81.52       87.00      8.67 o
   1   7   5       10.22       14.00      5.08 o
   3   7   5      245.18      220.08     16.28 o
   5   7   5      298.38      295.21     22.23 o
 -14   8   5     1883.47     1897.02     47.91 o
 -12   8   5     1309.39     1327.90     36.86 o
 -10   8   5      170.24      150.90     11.65 o
  -8   8   5      474.32      445.69     16.53 o
  -6   8   5     2673.44     2679.35     55.31 o
  -4   8   5     7028.68     7491.98    107.26 o
  -2   8   5      288.87      302.80     13.07 o
   0   8   5       38.06       37.71      6.84 o
   2   8   5     1016.30     1006.17     29.91 o
   4   8   5     1557.98     1475.40     39.00 o
   6   8   5       61.47       72.88     10.94 o
 -13   9   5     1367.01     1333.70     38.69 o
 -11   9   5      851.50      827.41     28.33 o
  -9   9   5       10.77       18.36      5.35 o
  -7   9   5      104.08      103.13      9.32 o
  -5   9   5     2987.75     2951.95     90.02 o
  -3   9   5     3805.23     3961.56     62.21 o
  -1   9   5      574.27      610.11     18.89 o
   1   9   5      121.32      136.57     11.06 o
   3   9   5      887.76      808.37     28.21 o
   5   9   5      890.32      844.65     30.68 o
 -14  10   5        1.12        7.19      5.49 o
 -12  10   5       15.38       12.76      5.23 o
 -10  10   5        0.10        8.13      4.53 o
  -8  10   5        4.52        1.91      3.99 o
  -6  10   5       98.96       97.76      7.21 o
  -4  10   5        6.31        9.33      4.99 o
  -2  10   5        3.34        0.49      3.51 o
   0  10   5       87.63       98.13      9.69 o
   2  10   5       76.68       71.22      9.05 o
   4  10   5       29.10       31.93      7.44 o
   6  10   5       69.36       69.47     10.83 o
 -13  11   5        1.41        4.06      4.51 o
 -11  11   5        2.81       15.93      4.62 o
  -9  11   5     1116.28     1080.51     27.52 o
  -7  11   5     2487.08     2544.62     47.02 o
  -5  11   5      693.69      688.05     20.98 o
  -3  11   5        3.02        8.06      3.86 o
  -1  11   5        2.17        2.53      3.87 o
   1  11   5      153.59      152.42     12.00 o
   3  11   5      181.21      194.03     15.86 o
   5  11   5      164.63      180.94     16.26 o
 -12  12   5       66.87       52.99      8.81 o
 -10  12   5     1392.50     1314.18     31.79 o
  -8  12   5     3439.55     3420.09     67.33 o
  -6  12   5     1660.42     1600.04     49.11 o
  -4  12   5      161.53      150.12     10.83 o
  -2  12   5      285.08      260.65     15.65 o
   0  12   5      601.46      575.87     19.90 o
   2  12   5      178.60      181.97     13.23 o
   4  12   5       75.84      109.72     12.62 o
 -13  13   5      128.30      157.01     15.69 o
 -11  13   5        4.37        8.76      4.20 o
  -9  13   5      115.96      140.19     11.76 o
  -7  13   5     1339.98     1306.12     33.69 o
  -5  13   5     1355.87     1349.76     31.52 o
  -3  13   5       60.44       64.36      8.32 o
  -1  13   5        0.52        0.85      4.51 o
   1  13   5      318.54      314.47     16.17 o
   3  13   5      397.47      395.34     20.24 o
   5  13   5       37.99       41.75      8.02 o
 -12  14   5       86.86      101.48     12.47 o
 -10  14   5       50.74       49.49      8.63 o
  -8  14   5      608.32      576.76     23.55 o
  -6  14   5     1724.37     1650.12     37.81 o
  -4  14   5      658.55      636.17     20.43 o
  -2  14   5       12.98       14.50      5.86 o
   0  14   5      230.46      212.62     15.95 o
   2  14   5     1121.24     1084.25     29.61 o
   4  14   5      623.67      598.09     25.97 o
 -11  15   5      421.54      395.05     21.00 o
  -9  15   5      582.95      562.39     23.90 o
  -7  15   5        3.60       13.34      5.61 o
  -5  15   5       43.19       50.52      8.78 o
  -3  15   5      448.71      443.30     20.08 o
  -1  15   5     1708.20     1747.05     40.50 o
   1  15   5      780.18      745.78     27.52 o
   3  15   5       43.19       56.22      7.60 o
 -12  16   5       41.28       38.77     10.13 o
 -10  16   5      209.64      197.61     16.52 o
  -8  16   5      574.50      561.65     24.15 o
  -6  16   5      260.64      306.40     18.37 o
  -4  16   5      123.91      134.91     11.11 o
  -2  16   5      568.65      527.81     25.17 o
   0  16   5      914.11      896.99     30.20 o
   2  16   5      557.74      522.34     23.62 o
   4  16   5      192.11      205.84     17.27 o
 -11  17   5       16.04       28.39      6.95 o
  -9  17   5        4.90       12.72      4.77 o
  -7  17   5       31.67       38.91      7.76 o
  -5  17   5       40.61       40.95      8.37 o
  -3  17   5       78.46       73.18     10.56 o
  -1  17   5       17.73       27.20      6.96 o
   1  17   5       21.23       29.59      6.78 o
   3  17   5        4.56        6.07      4.75 o
 -10  18   5      209.40      244.95     18.82 o
  -8  18   5      415.57      386.62     20.63 o
  -6  18   5     1150.61     1087.98     33.42 o
  -4  18   5     1207.41     1192.83     34.06 o
  -2  18   5      312.76      320.29     19.33 o
   0  18   5       29.85       39.13      7.59 o
   2  18   5       79.95      104.97     12.60 o
  -9  19   5        1.84        3.56      4.79 o
  -7  19   5     1142.61     1121.53     35.09 o
  -5  19   5     2978.42     2888.76     54.89 o
  -3  19   5      274.11      285.57     18.37 o
  -1  19   5      398.08      388.84     20.77 o
   1  19   5        5.20       10.08      5.14 o
  -8  20   5        1.06        6.44      4.51 o
  -6  20   5        5.65        9.00      4.93 o
  -4  20   5       25.79       31.84      8.48 o
  -2  20   5       79.86       79.89     11.07 o
   0  20   5        0.64        9.46      5.96 o
  -9  21   5        4.72       28.39     15.09 o
  -7  21   5      325.30      333.74     21.10 o
  -5  21   5      635.83      585.59     29.16 o
  -3  21   5       57.82       72.75     10.62 o
  -1  21   5       23.34       24.45      6.59 o
   1  21   5       45.54       72.15     17.77 o
  -6  22   5      392.31      388.06     21.79 o
  -4  22   5      549.82      543.99     28.75 o
  -2  22   5      498.01      518.22     24.60 o
  -5  23   5      163.93      166.69     18.88 o
  -3  23   5       87.10      124.41     16.50 o
 -14   0   6       12.93       12.31      8.53 o
 -12   0   6      411.17      448.16     44.03 o
 -10   0   6     6140.34     6123.15    182.67 o
  -8   0   6     4881.17     4642.90    315.45 o
  -6   0   6      158.51      174.50     15.20 o
  -4   0   6      126.44      115.26     10.73 o
  -2   0   6     7299.14     7636.83    149.19 o
   0   0   6     9701.18     9884.26    112.14 o
   2   0   6     1022.33      963.99     37.53 o
   4   0   6       11.33       22.91     10.96 o
 -15   1   6      216.47      244.55     22.44 o
 -13   1   6        1.89        6.11      5.65 o
 -11   1   6       57.67       42.34      7.39 o
  -9   1   6      313.72      301.79     17.01 o
  -7   1   6     1031.20      970.06     18.93 o
  -5   1   6       15.57       16.20      4.47 o
  -3   1   6      995.30      976.84     21.96 o
  -1   1   6       16.99       23.59      5.80 o
   1   1   6     1414.68     1331.56     30.16 o
   3   1   6      367.64      339.99     19.66 o
   5   1   6       68.62       75.36     12.93 o
 -14   2   6       12.51       16.62      6.50 o
 -12   2   6        5.02        5.58      4.14 o
 -10   2   6       31.18       30.32      7.11 o
  -8   2   6       60.25       64.73      6.05 o
  -6   2   6       17.03       20.81      4.61 o
  -4   2   6      112.90      107.33      7.89 o
  -2   2   6      129.06      124.39      8.55 o
   0   2   6        0.21        1.44      3.42 o
   2   2   6       22.25       27.01      7.15 o
   4   2   6        1.26        6.39      4.71 o
 -15   3   6        1.76        9.93      6.10 o
 -13   3   6      183.12      146.57     14.38 o
 -11   3   6     1253.96     1155.45     54.86 o
  -9   3   6     1553.00     1605.81     30.78 o
  -7   3   6     1229.05     1226.48     29.10 o
  -5   3   6      799.20      777.95     18.12 o
  -3   3   6      481.92      477.33     13.22 o
  -1   3   6      300.14      279.97     13.26 o
   1   3   6      195.53      196.02     15.20 o
   3   3   6      124.35      134.87     16.27 o
   5   3   6      125.01      147.17     15.42 o
 -14   4   6      119.67      137.37     17.20 o
 -12   4   6      205.03      206.32     16.01 o
 -10   4   6      965.69      936.79     28.26 o
  -8   4   6     2648.08     2628.94     38.89 o
  -6   4   6     2681.31     2669.68     45.07 o
  -4   4   6      789.92      813.01     17.20 o
  -2   4   6       69.35       72.81      7.01 o
   0   4   6       71.99       78.21     10.36 o
   2   4   6      352.19      348.39     19.33 o
   4   4   6      438.97      419.94     22.07 o
 -13   5   6       12.49       20.19      5.67 o
 -11   5   6       22.67       20.58      6.45 o
  -9   5   6        9.28        7.89      4.20 o
  -7   5   6      188.85      197.09     10.15 o
  -5   5   6       69.94       85.86      7.12 o
  -3   5   6      170.86      155.24     10.63 o
  -1   5   6       91.04       96.68      9.23 o
   1   5   6       92.75       84.05     11.12 o
   3   5   6      138.79      120.82     13.53 o
   5   5   6        4.75        8.90      5.63 o
 -14   6   6      249.00      264.67     19.42 o
 -12   6   6      259.96      252.63     17.60 o
 -10   6   6      514.10      506.95     21.29 o
  -8   6   6      577.57      547.97     18.49 o
  -6   6   6      249.87      255.78     11.19 o
  -4   6   6      244.67      246.90     10.87 o
  -2   6   6      609.78      611.19     19.24 o
   0   6   6      488.68      471.82     20.68 o
   2   6   6      201.55      203.28     16.24 o
   4   6   6      163.46      174.80     16.21 o
 -13   7   6     1418.95     1476.47     45.16 o
 -11   7   6      417.68      433.88     20.60 o
  -9   7   6        3.63       12.82      4.70 o
  -7   7   6      380.37      372.68     15.13 o
  -5   7   6     1745.84     1760.96     37.97 o
  -3   7   6     1168.11     1198.34     26.29 o
  -1   7   6      591.81      607.23     19.94 o
   1   7   6      864.39      868.33     36.93 o
   3   7   6      768.36      712.98     27.83 o
   5   7   6      112.29      117.00     14.08 o
 -14   8   6      295.55      285.88     20.50 o
 -12   8   6      135.46      152.79     14.74 o
 -10   8   6       54.56       44.82      7.32 o
  -8   8   6       29.28       28.17      5.89 o
  -6   8   6      243.09      255.14     11.31 o
  -4   8   6      236.44      238.62     12.32 o
  -2   8   6        0.44        3.83      3.92 o
   0   8   6       23.88       28.61      7.29 o
   2   8   6      193.59      198.33     16.10 o
   4   8   6       53.97       67.01     11.68 o
 -13   9   6      321.25      340.64     20.64 o
 -11   9   6       32.02       40.30      8.11 o
  -9   9   6       13.74       21.05      5.52 o
  -7   9   6      177.74      168.74     11.17 o
  -5   9   6      473.54      487.94     17.20 o
  -3   9   6       15.47       31.53      7.14 o
  -1   9   6        1.71        4.23      4.27 o
   1   9   6      262.82      259.13     17.46 o
   3   9   6      181.90      187.68     16.47 o
 -14  10   6       91.98       88.82     12.63 o
 -12  10   6      270.28      288.02     19.19 o
 -10  10   6     1207.44     1182.06     29.95 o
  -8  10   6     2172.26     2172.04     43.43 o
  -6  10   6     1145.51     1128.78     37.31 o
  -4  10   6      238.49      218.57     14.61 o
  -2  10   6      380.15      396.53     18.92 o
   0  10   6      828.96      824.75     24.63 o
   2  10   6      546.77      520.19     23.45 o
   4  10   6      150.61      152.60     15.68 o
 -13  11   6        4.81       11.42      5.29 o
 -11  11   6      297.54      316.51     18.78 o
  -9  11   6     1810.61     1705.45     40.13 o
  -7  11   6      834.51      813.52     26.76 o
  -5  11   6        2.30        5.08      3.79 o
  -3  11   6       36.15       38.11      7.75 o
  -1  11   6      359.43      356.55     18.64 o
   1  11   6      130.71      140.02     13.66 o
   3  11   6       21.35       37.16      7.65 o
 -12  12   6        0.27        3.79      4.41 o
 -10  12   6      254.61      266.90     18.08 o
  -8  12   6      378.40      387.82     19.62 o
  -6  12   6       16.22       27.34      6.72 o
  -4  12   6        3.44        9.53      5.52 o
  -2  12   6       61.58       57.16      9.33 o
   0  12   6       68.39       67.44      9.98 o
   2  12   6       12.11       15.76      5.49 o
 -13  13   6        1.37        1.49      5.83 o
 -11  13   6      508.85      507.61     23.24 o
  -9  13   6     1687.08     1635.63     40.62 o
  -7  13   6      727.33      727.47     44.14 o
  -5  13   6       26.74       42.38      6.54 o
  -3  13   6       73.59       93.21     11.79 o
  -1  13   6      489.36      478.85     21.88 o
   1  13   6      411.21      419.14     23.97 o
   3  13   6      109.26      118.83     13.84 o
 -12  14   6      218.70      217.73     21.01 o
 -10  14   6      660.26      649.90     26.36 o
  -8  14   6      382.97      403.20     20.22 o
  -6  14   6       60.87       63.75      9.66 o
  -4  14   6      103.34      113.21     12.29 o
  -2  14   6      535.59      542.72     23.34 o
   0  14   6      712.62      716.33     27.36 o
   2  14   6      214.77      214.42     20.64 o
 -11  15   6        4.36       11.32      5.19 o
  -9  15   6       43.79       59.54      9.66 o
  -7  15   6       79.84       82.47     11.34 o
  -5  15   6       88.66       82.97     13.04 o
  -3  15   6      112.18      121.37     14.55 o
  -1  15   6       73.60       89.68     11.21 o
   1  15   6       29.47       43.80      7.49 o
 -10  16   6      339.42      325.33     21.14 o
  -8  16   6      917.24      840.64     30.08 o
  -6  16   6      369.34      353.04     18.98 o
  -4  16   6       22.04       26.12      6.43 o
  -2  16   6      354.56      370.32     20.35 o
   0  16   6     1368.99     1313.17     42.93 o
   2  16   6      691.12      665.88     37.93 o
 -11  17   6      192.69      211.53     18.37 o
  -9  17   6     1044.86     1018.22     38.27 o
  -7  17   6      393.37      397.19     20.92 o
  -5  17   6       20.66       22.96      7.54 o
  -3  17   6       18.71       27.49      6.52 o
  -1  17   6      712.26      673.27     27.52 o
   1  17   6      553.04      537.29     25.19 o
 -10  18   6        1.59        7.76      5.97 o
  -8  18   6      179.01      161.55     15.62 o
  -6  18   6      488.30      450.67     25.56 o
  -4  18   6       26.71       26.47      7.78 o
  -2  18   6       84.13       92.76     12.10 o
   0  18   6       16.11       26.28      6.90 o
  -9  19   6       20.93       33.76      7.83 o
  -7  19   6       85.37      102.15     12.61 o
  -5  19   6      126.46      134.07     16.51 o
  -3  19   6       23.86       28.59      6.77 o
  -1  19   6       11.45       20.45      6.95 o
  -8  20   6      356.20      356.00     24.11 o
  -6  20   6      866.70      840.56     36.12 o
  -4  20   6      968.80      953.03     38.40 o
  -2  20   6      173.16      201.30     17.93 o
  -7  21   6      116.59      124.46     18.80 o
  -5  21   6      215.87      197.20     20.20 o
  -3  21   6      121.52      144.17     17.77 o
 -13   1   7       35.87       45.14      9.98 o
 -11   1   7      348.48      371.55     21.99 o
  -9   1   7      689.33      661.59     25.74 o
  -7   1   7       11.89       23.12      4.34 o
  -5   1   7       46.76       44.51      5.68 o
  -3   1   7      438.20      424.47     16.63 o
  -1   1   7     1303.01     1222.61     33.42 o
   1   1   7      284.43      259.91     20.74 o
   3   1   7        4.76        8.24      6.16 o
 -14   2   7      191.22      185.59     19.69 o
 -12   2   7     1088.46     1004.05     36.71 o
 -10   2   7     1614.68     1546.41     62.35 o
  -8   2   7      644.21      593.59     19.34 o
  -6   2   7      241.53      248.08     11.74 o
  -4   2   7      720.05      743.51     22.07 o
  -2   2   7     1196.85     1171.21     38.08 o
   0   2   7      608.40      550.11     23.18 o
   2   2   7      165.62      155.26     17.52 o
 -13   3   7       24.92       33.20      8.85 o
 -11   3   7       37.56       40.47      7.65 o
  -9   3   7       54.95       63.60      8.02 o
  -7   3   7       92.72      102.45      8.52 o
  -5   3   7       77.46       83.51      7.12 o
  -3   3   7        1.96       16.89      5.71 o
  -1   3   7        5.01        4.97      4.73 o
   1   3   7        9.56       19.71      5.98 o
   3   3   7       48.27       42.80      9.72 o
 -14   4   7      165.17      172.40     19.09 o
 -12   4   7      267.34      271.59     17.48 o
 -10   4   7      155.31      169.82     14.26 o
  -8   4   7      254.66      255.24     13.61 o
  -6   4   7      650.95      635.55     17.39 o
  -4   4   7      490.77      509.13     18.02 o
  -2   4   7       62.03       79.61     10.52 o
   0   4   7        8.85       18.22      5.72 o
   2   4   7       41.68       43.98      8.34 o
 -13   5   7      357.34      351.74     20.33 o
 -11   5   7      669.45      645.23     25.15 o
  -9   5   7      510.84      470.66     18.13 o
  -7   5   7      275.36      301.06     12.73 o
  -5   5   7      408.64      434.52     16.42 o
  -3   5   7      585.80      574.29     19.56 o
  -1   5   7      167.70      157.04     14.22 o
   1   5   7        1.23        4.18      4.83 o
   3   5   7        9.66       27.21      7.15 o
 -14   6   7      602.70      593.24     37.12 o
 -12   6   7      244.45      255.40     18.18 o
 -10   6   7       19.37       26.24      6.41 o
  -8   6   7      266.80      279.51     14.13 o
  -6   6   7      987.20     1000.07     28.99 o
  -4   6   7      646.17      644.09     20.46 o
  -2   6   7      228.99      221.03     15.79 o
   0   6   7      227.68      229.19     16.90 o
   2   6   7      179.25      190.96     18.73 o
 -13   7   7      169.04      165.84     17.61 o
 -11   7   7      124.63      140.50     13.77 o
  -9   7   7       16.56       27.00      6.06 o
  -7   7   7        0.19        4.85      4.59 o
  -5   7   7       60.88       69.32      9.28 o
  -3   7   7      299.70      292.01     14.90 o
  -1   7   7      136.97      143.45     13.91 o
   1   7   7       15.49       20.24      6.14 o
   3   7   7       31.82       42.12      8.60 o
 -14   8   7     1088.13     1134.88     59.37 o
 -12   8   7     1234.91     1262.50     37.12 o
 -10   8   7        5.64       18.04      4.68 o
  -8   8   7      257.49      258.13     16.79 o
  -6   8   7      150.56      160.32     11.60 o
  -4   8   7     1444.27     1472.22     49.42 o
  -2   8   7      663.43      642.29     25.89 o
   0   8   7      108.89      118.46     13.00 o
   2   8   7      124.77      144.38     15.30 o
 -13   9   7     1128.38     1140.40     36.88 o
 -11   9   7     1106.14     1090.86     33.52 o
  -9   9   7       36.39       40.64      7.97 o
  -7   9   7       18.74       28.74      6.64 o
  -5   9   7      515.88      503.72     21.44 o
  -3   9   7     1738.60     1652.00     39.33 o
  -1   9   7      612.52      581.29     27.91 o
   1   9   7       58.51       56.69      9.47 o
 -12  10   7        6.00        8.38      6.10 o
 -10  10   7       18.71       20.57      6.02 o
  -8  10   7        0.17        6.23      4.52 o
  -6  10   7       71.52       68.80     11.62 o
  -4  10   7       21.50       24.25      6.55 o
  -2  10   7        0.23        7.08      4.64 o
   0  10   7       15.36       13.90      6.58 o
   2  10   7       12.60       13.91      6.05 o
 -13  11   7        6.30       16.74      7.71 o
 -11  11   7      126.09      146.29     16.61 o
  -9  11   7      646.33      630.85     25.29 o
  -7  11   7      526.67      534.23     22.39 o
  -5  11   7      114.34      125.69     12.55 o
  -3  11   7       42.69       48.62      8.76 o
  -1  11   7       60.72       77.28     11.96 o
   1  11   7       32.38       43.81     10.36 o
 -12  12   7      274.10      258.22     22.52 o
 -10  12   7     1314.43     1290.54     37.36 o
  -8  12   7     1077.82     1065.84     36.27 o
  -6  12   7      174.68      168.97     16.99 o
  -4  12   7      109.82      126.82     13.04 o
  -2  12   7      433.45      404.33     20.40 o
   0  12   7      229.39      221.75     20.63 o
 -11  13   7        9.76       14.60      5.16 o
  -9  13   7      139.76      148.99     14.84 o
  -7  13   7      606.29      604.18     28.50 o
  -5  13   7      380.99      377.43     19.58 o
  -3  13   7       26.68       30.71      7.01 o
  -1  13   7       26.61       37.90      8.81 o
   1  13   7      130.95      139.19     18.25 o
 -10  14   7      179.85      190.65     16.77 o
  -8  14   7      384.01      386.13     20.68 o
  -6  14   7      292.99      281.05     21.55 o
  -4  14   7       79.79       86.73     11.21 o
  -2  14   7       83.41       91.94     11.97 o
   0  14   7      275.23      271.46     22.97 o
 -11  15   7      691.28      680.66     28.76 o
  -9  15   7      272.15      267.55     19.14 o
  -7  15   7      148.57      136.58     16.50 o
  -5  15   7       97.46       78.68     12.61 o
  -3  15   7      495.76      501.06     23.48 o
  -1  15   7     1114.71     1061.90     41.00 o
 -10  16   7      271.73      278.78     20.66 o
  -8  16   7      249.22      227.52     20.82 o
  -6  16   7       23.97       31.46      8.56 o
  -4  16   7       35.59       51.26      8.59 o
  -2  16   7      335.39      369.79     21.77 o
  -9  17   7        0.40       13.77      5.50 o
  -7  17   7        3.31        5.70      6.04 o
  -5  17   7       10.79       11.43      6.50 o
  -3  17   7      106.94      105.41     14.00 o
  -8  18   7      102.95      104.15     14.70 o
  -6  18   7      178.37      204.49     20.62 o
  -4  18   7      521.55      508.95     28.42 o
  -5  19   7      731.02      748.68     54.67 o
 -14   0   8      236.75      281.58     38.32 o
 -12   0   8      522.81      462.18     35.84 o
 -10   0   8     1316.38     1280.98     56.36 o
  -8   0   8      524.94      537.68     29.86 o
  -6   0   8       18.71       29.67      8.36 o
  -4   0   8      383.33      341.64     22.03 o
  -2   0   8     1752.92     1622.96     65.69 o
   0   0   8     1135.92     1107.30     57.97 o
 -13   1   8        1.87       10.85      6.59 o
 -11   1   8       72.63       65.78     11.30 o
  -9   1   8       38.83       41.93      8.99 o
  -7   1   8      369.01      358.94     18.95 o
  -5   1   8       10.31       20.51      4.88 o
  -3   1   8      201.15      176.37     16.17 o
  -1   1   8        0.59       11.57      6.10 o
   1   1   8      268.02      260.07     22.67 o
 -14   2   8        7.54       14.82      9.62 o
 -12   2   8        5.76        9.17      5.61 o
 -10   2   8        0.93        5.27      5.22 o
  -8   2   8        9.03       12.17      4.55 o
  -6   2   8       28.36       33.23      5.22 o
  -4   2   8       87.12       91.76     11.16 o
  -2   2   8       34.83       48.79      8.90 o
   0   2   8        4.07        1.12      6.78 o
 -13   3   8      297.87      281.42     22.82 o
 -11   3   8      366.65      375.16     25.49 o
  -9   3   8      212.21      258.15     16.33 o
  -7   3   8      418.78      427.14     15.62 o
  -5   3   8      775.40      756.39     25.81 o
  -3   3   8      338.59      333.07     20.80 o
  -1   3   8       10.77       13.37      4.99 o
   1   3   8        1.70       10.20      6.52 o
 -12   4   8      125.95      129.52     15.88 o
 -10   4   8      226.10      237.70     16.71 o
  -8   4   8      795.99      775.02     23.57 o
  -6   4   8     1246.91     1221.28     32.88 o
  -4   4   8      507.54      486.21     21.09 o
  -2   4   8        9.23       15.75      5.37 o
   0   4   8        3.05        5.98      4.74 o
 -13   5   8        5.37       20.64      7.76 o
 -11   5   8        3.97       12.05      4.58 o
  -9   5   8        1.17        8.57      3.72 o
  -7   5   8       64.26       58.40      9.95 o
  -5   5   8        3.89       13.76      4.83 o
  -3   5   8       60.35       68.00      9.58 o
  -1   5   8        8.61       10.08      5.01 o
 -12   6   8      249.07      263.18     18.74 o
 -10   6   8       47.93       60.26      9.87 o
  -8   6   8       21.71       32.11      6.43 o
  -6   6   8      202.01      231.66     15.64 o
  -4   6   8      397.68      398.39     24.93 o
  -2   6   8      119.15      126.81     13.28 o
   0   6   8        4.77       12.32      5.47 o
 -13   7   8     1216.06     1294.52     43.18 o
 -11   7   8       84.75      105.31     13.67 o
  -9   7   8       91.61       91.47     10.90 o
  -7   7   8      132.00      142.46     15.20 o
  -5   7   8     1173.76     1196.26     45.64 o
  -3   7   8      604.86      575.25     27.78 o
  -1   7   8       76.75       76.43     12.37 o
 -12   8   8       70.54       73.75     11.62 o
 -10   8   8       34.87       28.20      7.34 o
  -8   8   8       14.90       12.62      5.65 o
  -6   8   8       77.97       93.72     10.96 o
  -4   8   8       71.56       79.05     12.09 o
  -2   8   8        2.31        1.74      5.42 o
   0   8   8        7.95       16.95      7.34 o
 -11   9   8        7.81        6.92      5.82 o
  -9   9   8       58.87       58.60      8.78 o
  -7   9   8      123.78      109.62     14.10 o
  -5   9   8      380.96      379.07     19.63 o
  -3   9   8       31.12       45.31      9.55 o
  -1   9   8        0.75        4.53      6.14 o
 -12  10   8      213.78      232.68     21.35 o
 -10  10   8      216.46      250.58     18.02 o
  -8  10   8      438.15      480.89     25.34 o
  -6  10   8      661.30      682.59     30.45 o
  -4  10   8      388.91      387.98     19.95 o
  -2  10   8       95.70      111.86     15.36 o
 -11  11   8      175.40      180.87     18.89 o
  -9  11   8      460.19      456.10     22.01 o
  -7  11   8      258.95      285.30     21.74 o
  -5  11   8       81.81       94.21     12.91 o
  -3  11   8       66.57       81.43     12.70 o
  -1  11   8       25.66       33.98      9.48 o
 -10  12   8       81.86       95.23     12.10 o
  -8  12   8       96.68      110.62     15.07 o
  -6  12   8       20.06       29.18      7.65 o
  -4  12   8       11.42       20.75      5.93 o
  -2  12   8       13.96       16.71      7.20 o
  -9  13   8      336.00      334.50     24.40 o
  -7  13   8      282.95      300.12     23.06 o
  -5  13   8      169.51      183.97     18.75 o
  -3  13   8       86.39       91.12     14.11 o
  -8  14   8       58.22       75.59     14.82 o
  -6  14   8       87.68       99.97     14.60 o
  -4  14   8      184.38      198.02     18.86 o
  -7  15   8       23.51       40.32      9.49 o
  -5  15   8       12.85       21.50      7.93 o
 -11   1   9       67.87       91.67     13.42 o
  -9   1   9      334.73      369.82     21.13 o
  -7   1   9       64.87       97.03     14.04 o
  -5   1   9        8.78       17.86      5.37 o
  -3   1   9       33.60       42.43      9.08 o
 -12   2   9      211.79      234.49     20.73 o
 -10   2   9      575.62      595.75     27.81 o
  -8   2   9      605.29      596.65     37.30 o
  -6   2   9      226.75      231.97     18.66 o
  -4   2   9       65.55       72.09     10.93 o
 -11   3   9        2.16        6.02      5.36 o
  -7   3   9       88.87       83.27     12.99 o
  -5   3   9        5.60       11.88      5.60 o
  -3   3   9       20.87       24.61      6.26 o
 -12   4   9       27.46       39.79      8.22 o
 -10   4   9       64.75       60.78     14.26 o
  -8   4   9      269.68      289.63     19.82 o
  -6   4   9      289.77      287.88     19.96 o
  -4   4   9       34.21       48.49      9.11 o
 -11   5   9      155.55      162.12     36.97 o
  -9   5   9      324.13      361.70     25.43 o
  -7   5   9      358.82      361.72     24.72 o
  -5   5   9      152.17      142.36     18.37 o
  -3   5   9       26.23       32.56      8.63 o
 -10   6   9        6.84       12.23      5.81 o
  -8   6   9      224.83      247.43     19.82 o
  -6   6   9      399.97      391.00     30.17 o
  -4   6   9      116.62      110.75     14.12 o
 -11   7   9       51.56       65.97     10.99 o
  -9   7   9       41.87       51.08      8.98 o
  -7   7   9        9.18        8.97      4.83 o
  -5   7   9        5.63        8.75      5.77 o
 -10   8   9        3.59       14.93     10.23 o
  -8   8   9        1.82       13.62      5.73 o
  -6   8   9       93.26      107.46     24.62 o
  -4   8   9      126.41      143.04     16.86 o
  -9   9   9       64.90       78.71     12.11 o
  -7   9   9       31.01       44.66      8.74 o
  -5   9   9      145.31      157.13     17.63 o
  -8  10   9        0.40        7.67      6.05 o
  -6  10   9       44.40       45.74     11.84 o
 
